# Supplementary material for: Enantioconvergent access to 1,1-diarylmethine silanes and germanes through nickel/photoredox-catalyzed cross-electrophile coupling
Source: Chem Sci. 2026 Jul 9. Online ahead of print. doi: 10.1039/d6sc05170g (PMC13370581; doi:10.1039/d6sc05170g)
Supplement: SC-OLF-D6SC05170G-s002 [file SC-OLF-D6SC05170G-s002.cif]

# Supplementary Information (SI) for Chemical Science.
# This journal is © The Royal Society of Chemistry 2026

####################################################################### 
# 
# This file contains crystal structure data downloaded from the 
# Cambridge Structural Database (CSD) hosted by the Cambridge 
# Crystallographic Data Centre (CCDC).
# 
# Full information about CCDC data access policies and citation 
# guidelines are available at http://www.ccdc.cam.ac.uk/access/V1 
# 
# Audit and citation data items may have been added by the CCDC. 
# Please retain this information to preserve the provenance of 
# this file and to allow appropriate attribution of the data. 
# 
#######################################################################

data_CU-5888
_database_code_depnum_ccdc_archive 'CCDC 2563205'
loop_
_audit_author_name
_audit_author_address
'Elisabeth Irran'
;Technical University of Berlin
Germany
;
_audit_update_record             
;
2026-06-18 deposited with the CCDC.	2026-07-09 downloaded from the CCDC.
;

_audit_creation_method           'CrysAlisPro 1.171.40.67a (Rigaku OD, 2019)'
_shelx_SHELXL_version_number     2025/1
_chemical_name_systematic        
'Methyl (S)-4-((1-methylsiletan-1-yl)(p-tolyl)methyl)-benzoate'
_chemical_name_common            ?
_chemical_melting_point          ?
_chemical_formula_moiety         'C20 H24 O2 Si'
_chemical_formula_sum            'C20 H24 O2 Si'
_chemical_formula_weight         324.48

loop_
_atom_type_symbol
_atom_type_description
_atom_type_scat_dispersion_real
_atom_type_scat_dispersion_imag
_atom_type_scat_source
C C 0.0181 0.0091 'International Tables Vol C Tables 4.2.6.8 and 6.1.1.4'
H H 0.0000 0.0000 'International Tables Vol C Tables 4.2.6.8 and 6.1.1.4'
O O 0.0492 0.0322 'International Tables Vol C Tables 4.2.6.8 and 6.1.1.4'
Si Si 0.2541 0.3302 'International Tables Vol C Tables 4.2.6.8 and 6.1.1.4'

_space_group_crystal_system      orthorhombic
_space_group_IT_number           19
_space_group_name_H-M_alt        'P 21 21 21'
_space_group_name_Hall           'P 2ac 2ab'

_shelx_space_group_comment       
;
The symmetry employed for this shelxl refinement is uniquely defined
by the following loop, which should always be used as a source of
symmetry information in preference to the above space-group names.
They are only intended as comments.
;

loop_
_space_group_symop_operation_xyz
'x, y, z'
'-x+1/2, -y, z+1/2'
'x+1/2, -y+1/2, -z'
'-x, y+1/2, -z+1/2'

_cell_length_a                   8.1732(2)
_cell_length_b                   11.7503(4)
_cell_length_c                   18.8095(6)
_cell_angle_alpha                90
_cell_angle_beta                 90
_cell_angle_gamma                90
_cell_volume                     1806.42(10)
_cell_formula_units_Z            4
_cell_measurement_temperature    150(2)
_cell_measurement_reflns_used    3708
_cell_measurement_theta_min      4.3970
_cell_measurement_theta_max      72.5290

_exptl_crystal_description       rod
_exptl_crystal_colour            colourless
_exptl_crystal_density_meas      ?
_exptl_crystal_density_method    ?
_exptl_crystal_density_diffrn    1.193
_exptl_crystal_F_000             696
_exptl_transmission_factor_min   ?
_exptl_transmission_factor_max   ?
_exptl_crystal_size_max          0.476
_exptl_crystal_size_mid          0.150
_exptl_crystal_size_min          0.135
_exptl_absorpt_coefficient_mu    1.194
_shelx_estimated_absorpt_T_min   0.600
_shelx_estimated_absorpt_T_max   0.855
_exptl_absorpt_correction_T_min  0.56622
_exptl_absorpt_correction_T_max  1.00000
_exptl_absorpt_correction_type   multi-scan
_exptl_absorpt_process_details   
;
CrysAlisPro 1.171.40.67a (Rigaku Oxford Diffraction, 2019)
Empirical absorption correction using spherical harmonics,
 implemented in SCALE3 ABSPACK scaling algorithm.
;
_exptl_absorpt_special_details   ?

_diffrn_ambient_temperature      150.01(10)
_diffrn_ambient_environment      N~2~
_diffrn_source                   'micro-focus sealed X-ray tube'
_diffrn_source_type              'SuperNova (Cu) X-ray Source'
_diffrn_radiation_probe          x-ray
_diffrn_radiation_type           'Cu K\a'
_diffrn_radiation_wavelength     1.54184
_diffrn_radiation_monochromator  mirror
_diffrn_measurement_device       'four-circle diffractometer'
_diffrn_measurement_device_type  'SuperNova, Single source at offset/far, Atlas'
_diffrn_detector                 'CCD plate'
_diffrn_detector_type            Atlas
_diffrn_detector_area_resol_mean 10.5435
_diffrn_reflns_number            7250
_diffrn_reflns_av_unetI/netI     0.0285
_diffrn_reflns_av_R_equivalents  0.0229
_diffrn_reflns_limit_h_min       -10
_diffrn_reflns_limit_h_max       8
_diffrn_reflns_limit_k_min       -13
_diffrn_reflns_limit_k_max       14
_diffrn_reflns_limit_l_min       -19
_diffrn_reflns_limit_l_max       23
_diffrn_reflns_theta_min         4.437
_diffrn_reflns_theta_max         72.599
_diffrn_reflns_theta_full        67.684
_diffrn_measured_fraction_theta_max 0.986
_diffrn_measured_fraction_theta_full 1.000
_diffrn_reflns_Laue_measured_fraction_max 0.986
_diffrn_reflns_Laue_measured_fraction_full 1.000
_diffrn_reflns_point_group_measured_fraction_max 0.937
_diffrn_reflns_point_group_measured_fraction_full 0.965
_reflns_number_total             3361
_reflns_number_gt                3163
_reflns_threshold_expression     'I > 2\s(I)'
_reflns_Friedel_coverage         0.649
_reflns_Friedel_fraction_max     0.869
_reflns_Friedel_fraction_full    0.918

_reflns_special_details          
;
 Reflections were merged by SHELXL according to the crystal
 class for the calculation of statistics and refinement.
 
 _reflns_Friedel_fraction is defined as the number of unique
 Friedel pairs measured divided by the number that would be
 possible theoretically, ignoring centric projections and
 systematic absences.
;

_computing_data_collection       'CrysAlisPro 1.171.40.67a (Rigaku OD, 2019)'
_computing_cell_refinement       'CrysAlisPro 1.171.40.67a (Rigaku OD, 2019)'
_computing_data_reduction        'CrysAlisPro 1.171.40.67a (Rigaku OD, 2019)'
_computing_structure_solution    'SHELXT 2018/2 (Sheldrick, 2018)'
_computing_structure_refinement  'SHELXL-2025/1 (Sheldrick, 2025)'
_computing_molecular_graphics    ?
_computing_publication_material  ?
_refine_special_details          ?
_refine_ls_structure_factor_coef Fsqd
_refine_ls_matrix_type           full
_refine_ls_weighting_scheme      calc
_refine_ls_weighting_details     
'w=1/[\s^2^(Fo^2^)+(0.0529P)^2^+0.2028P] where P=(Fo^2^+2Fc^2^)/3'
_atom_sites_solution_primary     direct
_atom_sites_solution_secondary   ?
_atom_sites_solution_hydrogens   geom
_refine_ls_hydrogen_treatment    constr
_refine_ls_extinction_method     none
_refine_ls_extinction_coef       .
_refine_ls_abs_structure_details 
;
 Flack x determined using 1195 quotients [(I+)-(I-)]/[(I+)+(I-)]
 (Parsons, Flack and Wagner, Acta Cryst. B69 (2013) 249-259).
;
_refine_ls_abs_structure_Flack   -0.028(19)
_chemical_absolute_configuration ad
_refine_ls_number_reflns         3361
_refine_ls_number_parameters     211
_refine_ls_number_restraints     0
_refine_ls_R_factor_all          0.0362
_refine_ls_R_factor_gt           0.0334
_refine_ls_wR_factor_ref         0.0904
_refine_ls_wR_factor_gt          0.0868
_refine_ls_goodness_of_fit_ref   1.068
_refine_ls_restrained_S_all      1.068
_refine_ls_shift/su_max          0.005
_refine_ls_shift/su_mean         0.000

loop_
_atom_site_label
_atom_site_type_symbol
_atom_site_fract_x
_atom_site_fract_y
_atom_site_fract_z
_atom_site_U_iso_or_equiv
_atom_site_adp_type
_atom_site_occupancy
_atom_site_site_symmetry_order
_atom_site_calc_flag
_atom_site_refinement_flags_posn
_atom_site_refinement_flags_adp
_atom_site_refinement_flags_occupancy
_atom_site_disorder_assembly
_atom_site_disorder_group
Si1 Si 0.56504(7) 0.24766(6) 0.65646(3) 0.02700(17) Uani 1 1 d . . . . .
O1 O 0.1678(3) 0.66509(16) 0.43056(10) 0.0418(5) Uani 1 1 d . . . . .
O2 O 0.0058(3) 0.67779(16) 0.52653(11) 0.0425(5) Uani 1 1 d . . . . .
C1 C 0.4017(3) 0.20450(19) 0.58865(12) 0.0244(5) Uani 1 1 d . . . . .
H1 H 0.461730 0.171224 0.547246 0.029 Uiso 1 1 calc R U . . .
C2 C 0.3161(3) 0.30943(19) 0.56117(11) 0.0239(5) Uani 1 1 d . . . . .
C3 C 0.3805(3) 0.3670(2) 0.50214(12) 0.0288(5) Uani 1 1 d . . . . .
H3 H 0.470487 0.334996 0.477206 0.035 Uiso 1 1 calc R U . . .
C4 C 0.3155(3) 0.4698(2) 0.47944(12) 0.0294(5) Uani 1 1 d . . . . .
H4 H 0.362019 0.507538 0.439619 0.035 Uiso 1 1 calc R U . . .
C5 C 0.1831(3) 0.5178(2) 0.51443(12) 0.0260(5) Uani 1 1 d . . . . .
C6 C 0.1149(3) 0.4603(2) 0.57230(12) 0.0272(5) Uani 1 1 d . . . . .
H6 H 0.023686 0.492055 0.596539 0.033 Uiso 1 1 calc R U . . .
C7 C 0.1796(3) 0.35684(19) 0.59460(11) 0.0259(5) Uani 1 1 d . . . . .
H7 H 0.130083 0.317748 0.633232 0.031 Uiso 1 1 calc R U . . .
C8 C 0.1089(3) 0.6282(2) 0.49283(13) 0.0303(5) Uani 1 1 d . . . . .
C9 C 0.1059(4) 0.7733(2) 0.40689(16) 0.0501(8) Uani 1 1 d . . . . .
H9A H -0.013934 0.771564 0.406804 0.075 Uiso 1 1 calc R U . . .
H9B H 0.145641 0.788721 0.358680 0.075 Uiso 1 1 calc R U . . .
H9C H 0.143995 0.833328 0.439065 0.075 Uiso 1 1 calc R U . . .
C10 C 0.2937(3) 0.11067(19) 0.61746(12) 0.0238(4) Uani 1 1 d . . . . .
C11 C 0.2150(3) 0.1174(2) 0.68324(12) 0.0265(5) Uani 1 1 d . . . . .
H11 H 0.227755 0.183915 0.711446 0.032 Uiso 1 1 calc R U . . .
C12 C 0.1182(3) 0.0287(2) 0.70817(12) 0.0292(5) Uani 1 1 d . . . . .
H12 H 0.063524 0.036565 0.752467 0.035 Uiso 1 1 calc R U . . .
C13 C 0.1001(3) -0.0708(2) 0.66960(13) 0.0303(5) Uani 1 1 d . . . . .
C14 C 0.1802(3) -0.0794(2) 0.60451(13) 0.0314(5) Uani 1 1 d . . . . .
H14 H 0.170283 -0.147106 0.577277 0.038 Uiso 1 1 calc R U . . .
C15 C 0.2745(3) 0.0101(2) 0.57894(12) 0.0272(5) Uani 1 1 d . . . . .
H15 H 0.327201 0.002546 0.534168 0.033 Uiso 1 1 calc R U . . .
C16 C -0.0045(4) -0.1675(2) 0.69681(16) 0.0444(7) Uani 1 1 d . . . . .
H16A H 0.045564 -0.199837 0.739642 0.067 Uiso 1 1 calc R U . . .
H16B H -0.012888 -0.226556 0.660175 0.067 Uiso 1 1 calc R U . . .
H16C H -0.114019 -0.138960 0.708272 0.067 Uiso 1 1 calc R U . . .
C17 C 0.6930(3) 0.3702(3) 0.62453(15) 0.0406(6) Uani 1 1 d . . . . .
H17A H 0.806514 0.369984 0.642847 0.049 Uiso 1 1 calc R U . . .
H17B H 0.690640 0.381458 0.572378 0.049 Uiso 1 1 calc R U . . .
C18 C 0.5745(4) 0.4495(2) 0.66634(15) 0.0406(6) Uani 1 1 d . . . . .
H18A H 0.634375 0.510673 0.691506 0.049 Uiso 1 1 calc R U . . .
H18B H 0.490993 0.483705 0.634779 0.049 Uiso 1 1 calc R U . . .
C19 C 0.4975(4) 0.3632(2) 0.71908(14) 0.0353(6) Uani 1 1 d . . . . .
H19A H 0.377349 0.370122 0.723981 0.042 Uiso 1 1 calc R U . . .
H19B H 0.551728 0.360869 0.766133 0.042 Uiso 1 1 calc R U . . .
C20 C 0.6654(4) 0.1182(3) 0.69329(15) 0.0418(6) Uani 1 1 d . . . . .
H20A H 0.766238 0.139936 0.717954 0.063 Uiso 1 1 calc R U . . .
H20B H 0.691557 0.065657 0.654451 0.063 Uiso 1 1 calc R U . . .
H20C H 0.591070 0.080773 0.726860 0.063 Uiso 1 1 calc R U . . .

loop_
_atom_site_aniso_label
_atom_site_aniso_U_11
_atom_site_aniso_U_22
_atom_site_aniso_U_33
_atom_site_aniso_U_23
_atom_site_aniso_U_13
_atom_site_aniso_U_12
Si1 0.0217(3) 0.0290(3) 0.0302(3) 0.0059(3) 0.0002(2) -0.0022(3)
O1 0.0483(11) 0.0337(9) 0.0433(10) 0.0142(8) 0.0031(9) 0.0046(9)
O2 0.0526(12) 0.0311(9) 0.0440(10) -0.0007(8) 0.0036(9) 0.0079(9)
C1 0.0211(11) 0.0250(11) 0.0269(10) 0.0001(9) 0.0041(8) 0.0000(9)
C2 0.0215(10) 0.0250(11) 0.0250(10) -0.0006(9) -0.0008(8) -0.0028(9)
C3 0.0267(12) 0.0332(13) 0.0264(10) 0.0032(10) 0.0038(9) -0.0011(10)
C4 0.0272(12) 0.0326(12) 0.0283(11) 0.0054(10) 0.0002(9) -0.0030(10)
C5 0.0256(12) 0.0248(11) 0.0275(10) 0.0016(9) -0.0035(9) -0.0043(9)
C6 0.0233(11) 0.0282(12) 0.0302(11) -0.0023(10) 0.0012(9) -0.0013(9)
C7 0.0249(11) 0.0265(11) 0.0262(10) 0.0029(9) 0.0037(9) -0.0025(10)
C8 0.0317(13) 0.0252(12) 0.0340(12) -0.0002(10) -0.0040(10) -0.0042(10)
C9 0.065(2) 0.0361(15) 0.0495(15) 0.0158(13) -0.0002(14) 0.0083(14)
C10 0.0195(11) 0.0245(11) 0.0275(10) 0.0038(9) -0.0003(9) 0.0015(9)
C11 0.0256(11) 0.0270(11) 0.0268(11) 0.0007(9) 0.0026(9) 0.0002(10)
C12 0.0250(12) 0.0358(13) 0.0268(11) 0.0053(10) 0.0016(9) 0.0010(10)
C13 0.0244(12) 0.0310(12) 0.0356(12) 0.0092(10) -0.0042(9) -0.0047(9)
C14 0.0337(13) 0.0263(12) 0.0343(12) -0.0009(10) -0.0069(10) -0.0023(10)
C15 0.0274(12) 0.0279(12) 0.0263(10) 0.0007(9) 0.0005(9) 0.0031(9)
C16 0.0411(15) 0.0445(15) 0.0477(16) 0.0113(13) -0.0024(12) -0.0150(13)
C17 0.0303(13) 0.0490(16) 0.0426(13) 0.0140(13) -0.0057(11) -0.0139(13)
C18 0.0469(16) 0.0302(13) 0.0447(14) 0.0061(11) -0.0156(13) -0.0142(12)
C19 0.0370(13) 0.0322(13) 0.0366(13) 0.0002(11) -0.0046(10) -0.0061(11)
C20 0.0388(15) 0.0420(15) 0.0446(14) 0.0106(13) -0.0040(12) 0.0073(13)

_geom_special_details            
;
 All esds (except the esd in the dihedral angle between two l.s. planes)
 are estimated using the full covariance matrix.  The cell esds are taken
 into account individually in the estimation of esds in distances, angles
 and torsion angles; correlations between esds in cell parameters are only
 used when they are defined by crystal symmetry.  An approximate (isotropic)
 treatment of cell esds is used for estimating esds involving l.s. planes.
;

loop_
_geom_bond_atom_site_label_1
_geom_bond_atom_site_label_2
_geom_bond_distance
_geom_bond_site_symmetry_2
_geom_bond_publ_flag
Si1 C20 1.862(3) . ?
Si1 C17 1.878(3) . ?
Si1 C19 1.880(3) . ?
Si1 C1 1.915(2) . ?
Si1 C18 2.380(3) . ?
O1 C8 1.339(3) . ?
O1 C9 1.439(3) . ?
O2 C8 1.204(3) . ?
C1 C2 1.509(3) . ?
C1 C10 1.513(3) . ?
C2 C7 1.397(3) . ?
C2 C3 1.403(3) . ?
C3 C4 1.386(4) . ?
C4 C5 1.387(3) . ?
C5 C6 1.397(3) . ?
C5 C8 1.489(3) . ?
C6 C7 1.390(3) . ?
C10 C15 1.395(3) . ?
C10 C11 1.397(3) . ?
C11 C12 1.390(3) . ?
C12 C13 1.385(4) . ?
C13 C14 1.392(4) . ?
C13 C16 1.511(3) . ?
C14 C15 1.389(3) . ?
C17 C18 1.557(4) . ?
C18 C19 1.552(4) . ?

loop_
_geom_angle_atom_site_label_1
_geom_angle_atom_site_label_2
_geom_angle_atom_site_label_3
_geom_angle
_geom_angle_site_symmetry_1
_geom_angle_site_symmetry_3
_geom_angle_publ_flag
C20 Si1 C17 120.02(14) . . ?
C20 Si1 C19 119.09(13) . . ?
C17 Si1 C19 79.04(12) . . ?
C20 Si1 C1 109.78(12) . . ?
C17 Si1 C1 112.22(11) . . ?
C19 Si1 C1 113.83(11) . . ?
C20 Si1 C18 140.42(12) . . ?
C17 Si1 C18 40.79(12) . . ?
C19 Si1 C18 40.63(11) . . ?
C1 Si1 C18 109.79(10) . . ?
C8 O1 C9 115.5(2) . . ?
C2 C1 C10 116.61(19) . . ?
C2 C1 Si1 109.57(15) . . ?
C10 C1 Si1 111.17(15) . . ?
C7 C2 C3 117.6(2) . . ?
C7 C2 C1 122.82(19) . . ?
C3 C2 C1 119.4(2) . . ?
C4 C3 C2 121.4(2) . . ?
C3 C4 C5 120.5(2) . . ?
C4 C5 C6 119.0(2) . . ?
C4 C5 C8 122.9(2) . . ?
C6 C5 C8 118.1(2) . . ?
C7 C6 C5 120.4(2) . . ?
C6 C7 C2 121.1(2) . . ?
O2 C8 O1 123.7(2) . . ?
O2 C8 C5 124.3(2) . . ?
O1 C8 C5 112.0(2) . . ?
C15 C10 C11 117.1(2) . . ?
C15 C10 C1 119.8(2) . . ?
C11 C10 C1 123.0(2) . . ?
C12 C11 C10 121.2(2) . . ?
C13 C12 C11 121.2(2) . . ?
C12 C13 C14 118.1(2) . . ?
C12 C13 C16 121.2(2) . . ?
C14 C13 C16 120.6(2) . . ?
C15 C14 C13 120.7(2) . . ?
C14 C15 C10 121.6(2) . . ?
C18 C17 Si1 87.20(16) . . ?
C19 C18 C17 100.6(2) . . ?
C19 C18 Si1 52.11(12) . . ?
C17 C18 Si1 52.01(12) . . ?
C18 C19 Si1 87.26(17) . . ?

_refine_diff_density_max         0.239
_refine_diff_density_min         -0.255
_refine_diff_density_rms         0.040

_shelx_res_file                  
;
TITL CU-5888 in P2(1)2(1)2(1)
    C:\Users\ELISAB~1\Desktop\EINKRI~1\Bolomey\CU-5888\CU-5888.res
    created by SHELXL-2025/1 at 17:41:36 on 17-Jun-2026
CELL 1.54184 8.1732 11.7503 18.8095 90.000 90.000 90.000
ZERR 4.0000 0.0002 0.0004 0.0006 0.000 0.000 0.000
LATT -1
SYMM 0.5-X, -Y, 0.5+Z
SYMM 0.5+X, 0.5-Y, -Z
SYMM -X, 0.5+Y, 0.5-Z
SFAC C H O SI
UNIT 80 96 8 4
BOND
ACTA
FMAP 2 1 53
PLAN 20 0 0
LIST 2 1
SIZE 0.476 0.150 0.135
TEMP -123
L.S. 10
WGHT    0.052900    0.202800
FVAR       0.96214
SI1   4    0.565041    0.247662    0.656458    11.00000    0.02172    0.02905 =
         0.03024    0.00593    0.00024   -0.00225
O1    3    0.167802    0.665094    0.430563    11.00000    0.04832    0.03373 =
         0.04331    0.01419    0.00313    0.00458
O2    3    0.005834    0.677787    0.526526    11.00000    0.05256    0.03111 =
         0.04397   -0.00068    0.00363    0.00792
C1    1    0.401702    0.204502    0.588646    11.00000    0.02114    0.02503 =
         0.02688    0.00006    0.00408   -0.00004
AFIX  13
H1    2    0.461730    0.171224    0.547246    11.00000   -1.20000
AFIX   0
C2    1    0.316141    0.309428    0.561172    11.00000    0.02153    0.02500 =
         0.02505   -0.00062   -0.00081   -0.00282
C3    1    0.380510    0.367041    0.502137    11.00000    0.02674    0.03322 =
         0.02641    0.00319    0.00380   -0.00108
AFIX  43
H3    2    0.470487    0.334996    0.477206    11.00000   -1.20000
AFIX   0
C4    1    0.315515    0.469762    0.479439    11.00000    0.02725    0.03261 =
         0.02831    0.00536    0.00021   -0.00296
AFIX  43
H4    2    0.362019    0.507538    0.439619    11.00000   -1.20000
AFIX   0
C5    1    0.183117    0.517781    0.514434    11.00000    0.02560    0.02477 =
         0.02755    0.00163   -0.00347   -0.00427
C6    1    0.114853    0.460284    0.572297    11.00000    0.02327    0.02819 =
         0.03019   -0.00234    0.00121   -0.00133
AFIX  43
H6    2    0.023686    0.492055    0.596539    11.00000   -1.20000
AFIX   0
C7    1    0.179568    0.356843    0.594604    11.00000    0.02488    0.02652 =
         0.02621    0.00290    0.00367   -0.00251
AFIX  43
H7    2    0.130083    0.317748    0.633232    11.00000   -1.20000
AFIX   0
C8    1    0.108859    0.628206    0.492834    11.00000    0.03166    0.02524 =
         0.03402   -0.00024   -0.00404   -0.00424
C9    1    0.105943    0.773306    0.406890    11.00000    0.06463    0.03610 =
         0.04945    0.01583   -0.00019    0.00828
AFIX 137
H9A   2   -0.013934    0.771564    0.406804    11.00000   -1.50000
H9B   2    0.145641    0.788721    0.358680    11.00000   -1.50000
H9C   2    0.143995    0.833328    0.439065    11.00000   -1.50000
AFIX   0
C10   1    0.293732    0.110670    0.617461    11.00000    0.01950    0.02451 =
         0.02752    0.00385   -0.00031    0.00147
C11   1    0.214957    0.117446    0.683236    11.00000    0.02564    0.02704 =
         0.02684    0.00066    0.00258    0.00022
AFIX  43
H11   2    0.227755    0.183915    0.711446    11.00000   -1.20000
AFIX   0
C12   1    0.118205    0.028739    0.708167    11.00000    0.02505    0.03576 =
         0.02678    0.00529    0.00160    0.00103
AFIX  43
H12   2    0.063524    0.036565    0.752467    11.00000   -1.20000
AFIX   0
C13   1    0.100082   -0.070833    0.669599    11.00000    0.02440    0.03097 =
         0.03557    0.00923   -0.00420   -0.00468
C14   1    0.180208   -0.079370    0.604513    11.00000    0.03372    0.02628 =
         0.03430   -0.00094   -0.00691   -0.00225
AFIX  43
H14   2    0.170283   -0.147106    0.577277    11.00000   -1.20000
AFIX   0
C15   1    0.274524    0.010063    0.578945    11.00000    0.02741    0.02787 =
         0.02633    0.00068    0.00047    0.00307
AFIX  43
H15   2    0.327201    0.002546    0.534168    11.00000   -1.20000
AFIX   0
C16   1   -0.004508   -0.167547    0.696814    11.00000    0.04107    0.04446 =
         0.04767    0.01130   -0.00241   -0.01501
AFIX 137
H16A  2    0.045564   -0.199837    0.739642    11.00000   -1.50000
H16B  2   -0.012888   -0.226556    0.660175    11.00000   -1.50000
H16C  2   -0.114019   -0.138960    0.708272    11.00000   -1.50000
AFIX   0
C17   1    0.692959    0.370200    0.624530    11.00000    0.03030    0.04902 =
         0.04262    0.01397   -0.00573   -0.01395
AFIX  23
H17A  2    0.806514    0.369984    0.642847    11.00000   -1.20000
H17B  2    0.690640    0.381458    0.572378    11.00000   -1.20000
AFIX   0
C18   1    0.574529    0.449496    0.666338    11.00000    0.04687    0.03017 =
         0.04470    0.00613   -0.01565   -0.01425
AFIX  23
H18A  2    0.634375    0.510673    0.691506    11.00000   -1.20000
H18B  2    0.490993    0.483705    0.634779    11.00000   -1.20000
AFIX   0
C19   1    0.497543    0.363232    0.719083    11.00000    0.03703    0.03217 =
         0.03665    0.00018   -0.00461   -0.00615
AFIX  23
H19A  2    0.377349    0.370122    0.723981    11.00000   -1.20000
H19B  2    0.551728    0.360869    0.766133    11.00000   -1.20000
AFIX   0
C20   1    0.665357    0.118172    0.693293    11.00000    0.03876    0.04197 =
         0.04461    0.01060   -0.00404    0.00732
AFIX 137
H20A  2    0.766238    0.139936    0.717954    11.00000   -1.50000
H20B  2    0.691557    0.065657    0.654451    11.00000   -1.50000
H20C  2    0.591070    0.080773    0.726860    11.00000   -1.50000
AFIX   0
HKLF 4


REM  CU-5888 in P2(1)2(1)2(1)
REM wR2 = 0.0904, GooF = S = 1.068, Restrained GooF = 1.068 for all data
REM R1 = 0.0334 for 3163 Fo > 4sig(Fo) and 0.0362 for all 3361 data
REM 211 parameters refined using 0 restraints

END

WGHT      0.0529      0.2029

REM Highest difference peak  0.239,  deepest hole -0.255,  1-sigma level  0.040
Q1    1   0.4724  0.2332  0.6193  11.00000  0.05    0.24
Q2    1   0.7800  0.1150  0.6636  11.00000  0.05    0.21
Q3    1   0.3527  0.2544  0.5812  11.00000  0.05    0.15
Q4    1   0.0767 -0.2519  0.6986  11.00000  0.05    0.15
Q5    1  -0.0024  0.7590  0.3796  11.00000  0.05    0.14
Q6    1   0.3705  0.3781  0.7476  11.00000  0.05    0.14
Q7    1  -0.1530  0.8366  0.4541  11.00000  0.05    0.13
Q8    1   0.6663  0.2569  0.6187  11.00000  0.05    0.13
Q9    1   0.7784  0.3898  0.6649  11.00000  0.05    0.13
Q10   1   0.5995  0.0278  0.6769  11.00000  0.05    0.12
Q11   1   0.6851  0.1362  0.7453  11.00000  0.05    0.11
Q12   1   0.7289  0.4298  0.5774  11.00000  0.05    0.11
Q13   1  -0.0549 -0.1413  0.7452  11.00000  0.05    0.11
Q14   1   0.1661  0.4947  0.5397  11.00000  0.05    0.11
Q15   1   0.4567  0.2057  0.4770  11.00000  0.05    0.11
Q16   1   0.2351 -0.0074  0.4623  11.00000  0.05    0.11
Q17   1  -0.1012 -0.1630  0.6644  11.00000  0.05    0.11
Q18   1   0.0254  0.8057  0.4422  11.00000  0.05    0.11
Q19   1  -0.0070  0.1934  0.6321  11.00000  0.05    0.10
Q20   1   0.3033  0.3402  0.7354  11.00000  0.05    0.10
;
_shelx_res_checksum              87079

_exptl_crystal_recrystallization_method 
'Re-crystallisation from solvent: Pentane'
####################################################################### 
# 
# This file contains crystal structure data downloaded from the 
# Cambridge Structural Database (CSD) hosted by the Cambridge 
# Crystallographic Data Centre (CCDC).
# 
# Full information about CCDC data access policies and citation 
# guidelines are available at http://www.ccdc.cam.ac.uk/access/V1 
# 
# Audit and citation data items may have been added by the CCDC. 
# Please retain this information to preserve the provenance of 
# this file and to allow appropriate attribution of the data. 
# 
#######################################################################

data_CU-5882
_database_code_depnum_ccdc_archive 'CCDC 2563297'
loop_
_audit_author_name
_audit_author_address
'Elisabeth Irran'
;Technical University of Berlin
Germany
;
_audit_update_record             
;
2026-06-18 deposited with the CCDC.	2026-07-09 downloaded from the CCDC.
;

_audit_creation_method           'CrysAlisPro 1.171.43.143a (Rigaku OD, 2024)'
_shelx_SHELXL_version_number     2025/1
_chemical_name_systematic        
(R)-4-((4-(trifluoromethyl)phenyl)(trimethyl-germyl)methyl)benzoate
_chemical_name_common            ?
_chemical_melting_point          ?
_chemical_formula_moiety         'C19 H21 F3 Ge O2'
_chemical_formula_sum            'C19 H21 F3 Ge O2'
_chemical_formula_weight         410.95

loop_
_atom_type_symbol
_atom_type_description
_atom_type_scat_dispersion_real
_atom_type_scat_dispersion_imag
_atom_type_scat_source
C C 0.0181 0.0091 'International Tables Vol C Tables 4.2.6.8 and 6.1.1.4'
H H 0.0000 0.0000 'International Tables Vol C Tables 4.2.6.8 and 6.1.1.4'
O O 0.0492 0.0322 'International Tables Vol C Tables 4.2.6.8 and 6.1.1.4'
F F 0.0727 0.0534 'International Tables Vol C Tables 4.2.6.8 and 6.1.1.4'
Ge Ge -1.0885 0.8855 'International Tables Vol C Tables 4.2.6.8 and 6.1.1.4'

_space_group_crystal_system      orthorhombic
_space_group_IT_number           19
_space_group_name_H-M_alt        'P 21 21 21'
_space_group_name_Hall           'P 2ac 2ab'

_shelx_space_group_comment       
;
The symmetry employed for this shelxl refinement is uniquely defined
by the following loop, which should always be used as a source of
symmetry information in preference to the above space-group names.
They are only intended as comments.
;

loop_
_space_group_symop_operation_xyz
'x, y, z'
'-x+1/2, -y, z+1/2'
'x+1/2, -y+1/2, -z'
'-x, y+1/2, -z+1/2'

_cell_length_a                   8.43450(10)
_cell_length_b                   10.92890(10)
_cell_length_c                   20.5813(3)
_cell_angle_alpha                90
_cell_angle_beta                 90
_cell_angle_gamma                90
_cell_volume                     1897.18(4)
_cell_formula_units_Z            4
_cell_measurement_temperature    150(2)
_cell_measurement_reflns_used    6499
_cell_measurement_theta_min      4.2700
_cell_measurement_theta_max      72.2990

_exptl_crystal_description       rod
_exptl_crystal_colour            colourless
_exptl_crystal_density_meas      ?
_exptl_crystal_density_method    ?
_exptl_crystal_density_diffrn    1.439
_exptl_crystal_F_000             840
_exptl_transmission_factor_min   ?
_exptl_transmission_factor_max   ?
_exptl_crystal_size_max          0.329
_exptl_crystal_size_mid          0.168
_exptl_crystal_size_min          0.098
_exptl_absorpt_coefficient_mu    2.533
_shelx_estimated_absorpt_T_min   0.490
_shelx_estimated_absorpt_T_max   0.789
_exptl_absorpt_correction_T_min  0.45772
_exptl_absorpt_correction_T_max  1.00000
_exptl_absorpt_correction_type   multi-scan
_exptl_absorpt_process_details   
;
CrysAlisPro 1.171.43.143a (Rigaku Oxford Diffraction, 2024)
Empirical absorption correction using spherical harmonics,
implemented in SCALE3 ABSPACK scaling algorithm.
;
_exptl_absorpt_special_details   ?

_diffrn_ambient_temperature      150.01(10)
_diffrn_ambient_environment      N~2~
_diffrn_source                   'micro-focus sealed X-ray tube'
_diffrn_source_type              'SuperNova (Cu) X-ray Source'
_diffrn_radiation_probe          x-ray
_diffrn_radiation_type           'Cu K\a'
_diffrn_radiation_wavelength     1.54184
_diffrn_radiation_monochromator  mirror
_diffrn_measurement_device       'four-circle diffractometer'
_diffrn_measurement_device_type  'SuperNova, Single source at offset/far, Atlas'
_diffrn_detector                 'CCD plate'
_diffrn_detector_type            Atlas
_diffrn_detector_area_resol_mean 10.5435
_diffrn_reflns_number            7909
_diffrn_reflns_av_unetI/netI     0.0214
_diffrn_reflns_av_R_equivalents  0.0173
_diffrn_reflns_limit_h_min       -9
_diffrn_reflns_limit_h_max       10
_diffrn_reflns_limit_k_min       -11
_diffrn_reflns_limit_k_max       13
_diffrn_reflns_limit_l_min       -18
_diffrn_reflns_limit_l_max       25
_diffrn_reflns_theta_min         4.296
_diffrn_reflns_theta_max         72.390
_diffrn_reflns_theta_full        67.684
_diffrn_measured_fraction_theta_max 0.989
_diffrn_measured_fraction_theta_full 1.000
_diffrn_reflns_Laue_measured_fraction_max 0.989
_diffrn_reflns_Laue_measured_fraction_full 1.000
_diffrn_reflns_point_group_measured_fraction_max 0.952
_diffrn_reflns_point_group_measured_fraction_full 0.976
_reflns_number_total             3583
_reflns_number_gt                3466
_reflns_threshold_expression     'I > 2\s(I)'
_reflns_Friedel_coverage         0.674
_reflns_Friedel_fraction_max     0.901
_reflns_Friedel_fraction_full    0.943

_reflns_special_details          
;
 Reflections were merged by SHELXL according to the crystal
 class for the calculation of statistics and refinement.
 
 _reflns_Friedel_fraction is defined as the number of unique
 Friedel pairs measured divided by the number that would be
 possible theoretically, ignoring centric projections and
 systematic absences.
;

_computing_data_collection       'CrysAlisPro 1.171.43.143a (Rigaku OD, 2024)'
_computing_cell_refinement       'CrysAlisPro 1.171.43.143a (Rigaku OD, 2024)'
_computing_data_reduction        'CrysAlisPro 1.171.43.143a (Rigaku OD, 2024)'
_computing_structure_solution    'SHELXT 2018/2 (Sheldrick, 2018)'
_computing_structure_refinement  'SHELXL-2025/1 (Sheldrick, 2025)'
_computing_molecular_graphics    ?
_computing_publication_material  ?
_refine_special_details          ?
_refine_ls_structure_factor_coef Fsqd
_refine_ls_matrix_type           full
_refine_ls_weighting_scheme      calc
_refine_ls_weighting_details     
'w=1/[\s^2^(Fo^2^)+(0.0299P)^2^+0.3223P] where P=(Fo^2^+2Fc^2^)/3'
_atom_sites_solution_primary     direct
_atom_sites_solution_secondary   ?
_atom_sites_solution_hydrogens   geom
_refine_ls_hydrogen_treatment    constr
_refine_ls_extinction_method     none
_refine_ls_extinction_coef       .
_refine_ls_abs_structure_details 
;
 Flack x determined using 1374 quotients [(I+)-(I-)]/[(I+)+(I-)]
 (Parsons, Flack and Wagner, Acta Cryst. B69 (2013) 249-259).
;
_refine_ls_abs_structure_Flack   -0.007(12)
_chemical_absolute_configuration ad
_refine_ls_number_reflns         3583
_refine_ls_number_parameters     258
_refine_ls_number_restraints     36
_refine_ls_R_factor_all          0.0232
_refine_ls_R_factor_gt           0.0220
_refine_ls_wR_factor_ref         0.0566
_refine_ls_wR_factor_gt          0.0556
_refine_ls_goodness_of_fit_ref   1.071
_refine_ls_restrained_S_all      1.070
_refine_ls_shift/su_max          0.001
_refine_ls_shift/su_mean         0.000

loop_
_atom_site_label
_atom_site_type_symbol
_atom_site_fract_x
_atom_site_fract_y
_atom_site_fract_z
_atom_site_U_iso_or_equiv
_atom_site_adp_type
_atom_site_occupancy
_atom_site_site_symmetry_order
_atom_site_calc_flag
_atom_site_refinement_flags_posn
_atom_site_refinement_flags_adp
_atom_site_refinement_flags_occupancy
_atom_site_disorder_assembly
_atom_site_disorder_group
Ge1 Ge 0.57749(3) 0.72411(3) 0.35506(2) 0.02918(9) Uani 1 1 d . . . . .
F1 F -0.1282(19) 1.139(2) 0.3006(16) 0.093(7) Uani 0.44(4) 1 d . U P A 1
F2 F 0.040(4) 1.2688(15) 0.3287(9) 0.094(6) Uani 0.44(4) 1 d . U P A 1
F3 F 0.032(3) 1.1607(14) 0.2375(5) 0.079(4) Uani 0.44(4) 1 d . U P A 1
F1A F -0.1160(18) 1.1636(19) 0.3190(10) 0.096(5) Uani 0.56(4) 1 d . U P A 2
F2A F 0.088(2) 1.2708(11) 0.3183(7) 0.079(3) Uani 0.56(4) 1 d . U P A 2
F3A F 0.0595(16) 1.1742(11) 0.2398(5) 0.071(3) Uani 0.56(4) 1 d . U P A 2
O1 O 0.1467(3) 0.3083(2) 0.57955(11) 0.0509(6) Uani 1 1 d . . . . .
O2 O -0.0109(3) 0.2875(2) 0.49281(11) 0.0598(7) Uani 1 1 d . . . . .
C1 C 0.4039(3) 0.7723(2) 0.41664(11) 0.0279(5) Uani 1 1 d . . . . .
H1 H 0.457815 0.810856 0.454757 0.033 Uiso 1 1 calc R U . . .
C2 C 0.3011(3) 0.8713(2) 0.38702(12) 0.0258(5) Uani 1 1 d . . . . .
C3 C 0.2830(3) 0.9822(2) 0.41870(12) 0.0301(6) Uani 1 1 d . . . . .
H3 H 0.332054 0.993847 0.459788 0.036 Uiso 1 1 calc R U . . .
C4 C 0.1948(4) 1.0770(3) 0.39184(13) 0.0324(6) Uani 1 1 d . . . . .
H4 H 0.183727 1.152296 0.414456 0.039 Uiso 1 1 calc R U . . .
C5 C 0.1229(3) 1.0609(3) 0.33174(13) 0.0305(6) Uani 1 1 d . . . . .
C6 C 0.1383(3) 0.9507(3) 0.29955(13) 0.0330(6) Uani 1 1 d . . . . .
H6 H 0.087966 0.939272 0.258698 0.040 Uiso 1 1 calc R U . . .
C7 C 0.2264(3) 0.8569(2) 0.32641(13) 0.0315(6) Uani 1 1 d . . . . .
H7 H 0.236681 0.781711 0.303637 0.038 Uiso 1 1 calc R U . . .
C8 C 0.0288(4) 1.1619(3) 0.30164(15) 0.0414(7) Uani 1 1 d . . . . .
C9 C 0.3219(3) 0.6601(2) 0.44254(12) 0.0284(5) Uani 1 1 d . . . . .
C10 C 0.1874(4) 0.6090(3) 0.41375(13) 0.0346(6) Uani 1 1 d . . . . .
H10 H 0.142865 0.646684 0.376366 0.042 Uiso 1 1 calc R U . . .
C11 C 0.1178(4) 0.5042(3) 0.43885(13) 0.0354(6) Uani 1 1 d . . . . .
H11 H 0.027636 0.470028 0.417947 0.042 Uiso 1 1 calc R U . . .
C12 C 0.1784(3) 0.4488(3) 0.49420(13) 0.0325(6) Uani 1 1 d . . . . .
C13 C 0.3131(4) 0.4982(3) 0.52315(14) 0.0356(6) Uani 1 1 d . . . . .
H13 H 0.357190 0.460416 0.560596 0.043 Uiso 1 1 calc R U . . .
C14 C 0.3829(3) 0.6020(3) 0.49757(13) 0.0339(6) Uani 1 1 d . . . . .
H14 H 0.474649 0.634716 0.517946 0.041 Uiso 1 1 calc R U . . .
C15 C 0.0938(4) 0.3399(2) 0.52025(14) 0.0393(7) Uani 1 1 d . . . . .
C16 C 0.0708(6) 0.2027(3) 0.60793(18) 0.0682(11) Uani 1 1 d . . . . .
H16A H -0.040876 0.221332 0.616583 0.102 Uiso 1 1 calc R U . . .
H16B H 0.123956 0.181445 0.648745 0.102 Uiso 1 1 calc R U . . .
H16C H 0.077783 0.133546 0.577744 0.102 Uiso 1 1 calc R U . . .
C17 C 0.6648(4) 0.8739(3) 0.31890(17) 0.0487(8) Uani 1 1 d . . . . .
H17A H 0.673161 0.935798 0.353168 0.073 Uiso 1 1 calc R U . . .
H17B H 0.595084 0.903990 0.284342 0.073 Uiso 1 1 calc R U . . .
H17C H 0.770309 0.857350 0.300959 0.073 Uiso 1 1 calc R U . . .
C18 C 0.7380(4) 0.6364(3) 0.40438(15) 0.0385(6) Uani 1 1 d . . . . .
H18A H 0.822274 0.609039 0.375004 0.058 Uiso 1 1 calc R U . . .
H18B H 0.689641 0.565201 0.425499 0.058 Uiso 1 1 calc R U . . .
H18C H 0.782884 0.690715 0.437489 0.058 Uiso 1 1 calc R U . . .
C19 C 0.4974(4) 0.6134(3) 0.28853(16) 0.0482(8) Uani 1 1 d . . . . .
H19A H 0.586610 0.573104 0.266793 0.072 Uiso 1 1 calc R U . . .
H19B H 0.435807 0.659860 0.256575 0.072 Uiso 1 1 calc R U . . .
H19C H 0.429383 0.551432 0.308768 0.072 Uiso 1 1 calc R U . . .

loop_
_atom_site_aniso_label
_atom_site_aniso_U_11
_atom_site_aniso_U_22
_atom_site_aniso_U_33
_atom_site_aniso_U_23
_atom_site_aniso_U_13
_atom_site_aniso_U_12
Ge1 0.02427(14) 0.03205(15) 0.03121(14) -0.00025(12) -0.00245(12) 0.00322(13)
F1 0.025(5) 0.083(7) 0.169(17) 0.077(9) -0.011(7) -0.001(5)
F2 0.164(15) 0.046(7) 0.072(6) -0.030(5) -0.062(8) 0.060(8)
F3 0.132(11) 0.072(6) 0.033(5) -0.014(5) -0.030(6) 0.061(6)
F1A 0.055(7) 0.118(10) 0.116(7) 0.065(6) 0.039(6) 0.058(7)
F2A 0.107(7) 0.035(4) 0.096(5) 0.022(4) -0.012(4) 0.010(4)
F3A 0.067(4) 0.086(5) 0.060(5) 0.046(4) 0.022(4) 0.028(4)
O1 0.0561(14) 0.0446(13) 0.0520(12) 0.0167(10) 0.0001(11) -0.0001(11)
O2 0.0873(18) 0.0410(12) 0.0510(12) 0.0011(11) -0.0058(12) -0.0231(14)
C1 0.0254(12) 0.0298(11) 0.0285(10) -0.0033(10) -0.0067(9) 0.0042(12)
C2 0.0211(12) 0.0267(12) 0.0295(12) 0.0007(10) -0.0009(10) -0.0003(10)
C3 0.0308(14) 0.0330(14) 0.0263(12) -0.0011(10) 0.0017(11) 0.0005(12)
C4 0.0347(14) 0.0287(13) 0.0336(13) -0.0010(11) 0.0051(12) 0.0033(12)
C5 0.0250(13) 0.0319(13) 0.0344(12) 0.0072(10) 0.0045(10) 0.0020(11)
C6 0.0293(13) 0.0369(14) 0.0328(13) 0.0030(11) -0.0061(11) 0.0000(12)
C7 0.0300(14) 0.0295(13) 0.0349(13) -0.0032(10) -0.0056(11) 0.0004(11)
C8 0.0414(17) 0.0393(16) 0.0434(15) 0.0108(13) 0.0065(13) 0.0099(13)
C9 0.0245(12) 0.0300(13) 0.0307(12) -0.0028(10) -0.0016(10) 0.0062(10)
C10 0.0335(14) 0.0353(14) 0.0350(13) 0.0043(11) -0.0074(12) 0.0003(12)
C11 0.0340(15) 0.0339(13) 0.0383(13) -0.0014(11) -0.0048(12) -0.0018(11)
C12 0.0349(15) 0.0281(12) 0.0345(13) -0.0006(11) 0.0039(12) 0.0063(12)
C13 0.0333(14) 0.0395(14) 0.0340(13) 0.0059(12) -0.0001(12) 0.0083(12)
C14 0.0292(14) 0.0394(14) 0.0332(13) 0.0015(11) -0.0053(11) 0.0040(11)
C15 0.0491(18) 0.0284(13) 0.0403(14) -0.0012(11) 0.0081(14) 0.0086(14)
C16 0.097(3) 0.0437(19) 0.064(2) 0.0215(16) 0.004(2) -0.005(2)
C17 0.051(2) 0.0439(17) 0.0510(18) 0.0128(15) 0.0104(15) 0.0025(15)
C18 0.0293(14) 0.0411(16) 0.0450(15) 0.0051(13) -0.0023(12) 0.0055(13)
C19 0.0381(17) 0.062(2) 0.0448(16) -0.0229(16) -0.0026(14) 0.0077(16)

_geom_special_details            
;
 All esds (except the esd in the dihedral angle between two l.s. planes)
 are estimated using the full covariance matrix.  The cell esds are taken
 into account individually in the estimation of esds in distances, angles
 and torsion angles; correlations between esds in cell parameters are only
 used when they are defined by crystal symmetry.  An approximate (isotropic)
 treatment of cell esds is used for estimating esds involving l.s. planes.
;

loop_
_geom_bond_atom_site_label_1
_geom_bond_atom_site_label_2
_geom_bond_distance
_geom_bond_site_symmetry_2
_geom_bond_publ_flag
Ge1 C17 1.943(3) . ?
Ge1 C18 1.945(3) . ?
Ge1 C19 1.948(3) . ?
Ge1 C1 2.007(2) . ?
F1 C8 1.349(16) . ?
F2 C8 1.298(14) . ?
F3 C8 1.320(11) . ?
F1A C8 1.273(14) . ?
F2A C8 1.336(13) . ?
F3A C8 1.306(10) . ?
O1 C15 1.344(4) . ?
O1 C16 1.443(4) . ?
O2 C15 1.195(4) . ?
C1 C9 1.505(4) . ?
C1 C2 1.515(3) . ?
C2 C3 1.386(4) . ?
C2 C7 1.406(4) . ?
C3 C4 1.390(4) . ?
C4 C5 1.389(4) . ?
C5 C6 1.381(4) . ?
C5 C8 1.494(4) . ?
C6 C7 1.382(4) . ?
C9 C10 1.396(4) . ?
C9 C14 1.397(4) . ?
C10 C11 1.387(4) . ?
C11 C12 1.388(4) . ?
C12 C13 1.392(4) . ?
C12 C15 1.488(4) . ?
C13 C14 1.383(4) . ?

loop_
_geom_angle_atom_site_label_1
_geom_angle_atom_site_label_2
_geom_angle_atom_site_label_3
_geom_angle
_geom_angle_site_symmetry_1
_geom_angle_site_symmetry_3
_geom_angle_publ_flag
C17 Ge1 C18 110.57(15) . . ?
C17 Ge1 C19 112.68(16) . . ?
C18 Ge1 C19 107.58(15) . . ?
C17 Ge1 C1 107.31(13) . . ?
C18 Ge1 C1 107.90(11) . . ?
C19 Ge1 C1 110.72(12) . . ?
C15 O1 C16 115.2(3) . . ?
C9 C1 C2 117.4(2) . . ?
C9 C1 Ge1 110.22(17) . . ?
C2 C1 Ge1 110.54(16) . . ?
C3 C2 C7 117.7(2) . . ?
C3 C2 C1 119.9(2) . . ?
C7 C2 C1 122.3(2) . . ?
C2 C3 C4 121.6(2) . . ?
C5 C4 C3 119.6(3) . . ?
C6 C5 C4 119.8(3) . . ?
C6 C5 C8 119.7(3) . . ?
C4 C5 C8 120.5(3) . . ?
C5 C6 C7 120.4(2) . . ?
C6 C7 C2 120.9(3) . . ?
F1A C8 F3A 117.5(12) . . ?
F2 C8 F3 115.9(14) . . ?
F1A C8 F2A 106.0(11) . . ?
F3A C8 F2A 94.9(10) . . ?
F2 C8 F1 104.2(14) . . ?
F3 C8 F1 90(2) . . ?
F1A C8 C5 113.8(8) . . ?
F2 C8 C5 116.7(7) . . ?
F3A C8 C5 112.1(6) . . ?
F3 C8 C5 113.5(7) . . ?
F2A C8 C5 110.6(7) . . ?
F1 C8 C5 113.0(9) . . ?
C10 C9 C14 117.5(3) . . ?
C10 C9 C1 123.3(2) . . ?
C14 C9 C1 119.2(2) . . ?
C11 C10 C9 121.1(3) . . ?
C10 C11 C12 120.7(3) . . ?
C11 C12 C13 118.9(3) . . ?
C11 C12 C15 117.9(3) . . ?
C13 C12 C15 123.2(3) . . ?
C14 C13 C12 120.2(3) . . ?
C13 C14 C9 121.7(3) . . ?
O2 C15 O1 123.5(3) . . ?
O2 C15 C12 124.6(3) . . ?
O1 C15 C12 111.9(3) . . ?

_refine_diff_density_max         0.192
_refine_diff_density_min         -0.250
_refine_diff_density_rms         0.038

_shelx_res_file                  
;
TITL CU-5882 in P2(1)2(1)2(1)
    C:\Users\ELISAB~1\Desktop\EINKRI~1\Bolomey\CU-5882\CU-5882.res
    created by SHELXL-2025/1 at 15:41:13 on 18-Jun-2026
CELL 1.54184 8.4345 10.9289 20.5813 90.000 90.000 90.000
ZERR 4.0000 0.0001 0.0001 0.0003 0.000 0.000 0.000
LATT -1
SYMM 0.5-X, -Y, 0.5+Z
SYMM 0.5+X, 0.5-Y, -Z
SYMM -X, 0.5+Y, 0.5-Z
SFAC C H O F GE
UNIT 76 84 8 12 4
BOND
SIMU 0.03 F1 > F3a
DELU 0.01 F1 > F3a
ACTA
FMAP 2 1 53
PLAN 20 0 0
LIST 2 1
SIZE 0.329 0.168 0.098
TEMP -123
L.S. 10
WGHT    0.029900    0.322300
FVAR       0.66408   0.44002
GE1   5    0.577492    0.724106    0.355058    11.00000    0.02427    0.03205 =
         0.03121   -0.00025   -0.00245    0.00322
PART 1
F1    4   -0.128217    1.138882    0.300565    21.00000    0.02546    0.08347 =
         0.16947    0.07682   -0.01073   -0.00097
F2    4    0.039903    1.268843    0.328742    21.00000    0.16424    0.04641 =
         0.07236   -0.02967   -0.06170    0.06039
F3    4    0.031533    1.160737    0.237534    21.00000    0.13170    0.07199 =
         0.03331   -0.01364   -0.03034    0.06133
PART 2
F1A   4   -0.116000    1.163603    0.318962   -21.00000    0.05487    0.11799 =
         0.11640    0.06509    0.03922    0.05807
F2A   4    0.088358    1.270762    0.318326   -21.00000    0.10654    0.03523 =
         0.09611    0.02165   -0.01228    0.00978
F3A   4    0.059451    1.174244    0.239771   -21.00000    0.06726    0.08575 =
         0.05970    0.04568    0.02171    0.02777
PART 0
O1    3    0.146680    0.308302    0.579555    11.00000    0.05608    0.04459 =
         0.05202    0.01668    0.00006   -0.00005
O2    3   -0.010889    0.287506    0.492812    11.00000    0.08726    0.04100 =
         0.05103    0.00108   -0.00578   -0.02314
C1    1    0.403932    0.772259    0.416638    11.00000    0.02540    0.02978 =
         0.02846   -0.00333   -0.00669    0.00415
AFIX  13
H1    2    0.457815    0.810856    0.454757    11.00000   -1.20000
AFIX   0
C2    1    0.301120    0.871254    0.387022    11.00000    0.02111    0.02669 =
         0.02947    0.00067   -0.00089   -0.00031
C3    1    0.282986    0.982237    0.418700    11.00000    0.03079    0.03302 =
         0.02635   -0.00110    0.00167    0.00048
AFIX  43
H3    2    0.332054    0.993847    0.459788    11.00000   -1.20000
AFIX   0
C4    1    0.194778    1.076997    0.391844    11.00000    0.03475    0.02871 =
         0.03364   -0.00095    0.00506    0.00335
AFIX  43
H4    2    0.183727    1.152296    0.414456    11.00000   -1.20000
AFIX   0
C5    1    0.122893    1.060910    0.331740    11.00000    0.02504    0.03190 =
         0.03445    0.00720    0.00454    0.00201
C6    1    0.138275    0.950682    0.299549    11.00000    0.02925    0.03695 =
         0.03284    0.00302   -0.00610    0.00002
AFIX  43
H6    2    0.087966    0.939272    0.258698    11.00000   -1.20000
AFIX   0
C7    1    0.226409    0.856901    0.326413    11.00000    0.03002    0.02952 =
         0.03495   -0.00323   -0.00556    0.00040
AFIX  43
H7    2    0.236681    0.781711    0.303637    11.00000   -1.20000
AFIX   0
C8    1    0.028849    1.161930    0.301644    11.00000    0.04138    0.03927 =
         0.04343    0.01083    0.00649    0.00993
C9    1    0.321879    0.660119    0.442537    11.00000    0.02454    0.02996 =
         0.03067   -0.00284   -0.00158    0.00619
C10   1    0.187404    0.609040    0.413754    11.00000    0.03350    0.03527 =
         0.03501    0.00425   -0.00744    0.00030
AFIX  43
H10   2    0.142865    0.646684    0.376366    11.00000   -1.20000
AFIX   0
C11   1    0.117753    0.504221    0.438852    11.00000    0.03395    0.03387 =
         0.03827   -0.00140   -0.00478   -0.00179
AFIX  43
H11   2    0.027636    0.470028    0.417947    11.00000   -1.20000
AFIX   0
C12   1    0.178413    0.448810    0.494197    11.00000    0.03492    0.02811 =
         0.03450   -0.00056    0.00389    0.00629
C13   1    0.313083    0.498172    0.523153    11.00000    0.03326    0.03948 =
         0.03396    0.00592   -0.00014    0.00828
AFIX  43
H13   2    0.357190    0.460416    0.560596    11.00000   -1.20000
AFIX   0
C14   1    0.382881    0.602040    0.497570    11.00000    0.02921    0.03940 =
         0.03316    0.00150   -0.00531    0.00401
AFIX  43
H14   2    0.474649    0.634716    0.517946    11.00000   -1.20000
AFIX   0
C15   1    0.093830    0.339897    0.520254    11.00000    0.04911    0.02841 =
         0.04034   -0.00122    0.00810    0.00860
C16   1    0.070795    0.202679    0.607934    11.00000    0.09722    0.04371 =
         0.06369    0.02148    0.00392   -0.00457
AFIX 137
H16A  2   -0.040876    0.221332    0.616583    11.00000   -1.50000
H16B  2    0.123956    0.181445    0.648745    11.00000   -1.50000
H16C  2    0.077783    0.133546    0.577744    11.00000   -1.50000
AFIX   0
C17   1    0.664834    0.873867    0.318902    11.00000    0.05106    0.04392 =
         0.05100    0.01281    0.01044    0.00248
AFIX 137
H17A  2    0.673161    0.935798    0.353168    11.00000   -1.50000
H17B  2    0.595084    0.903990    0.284342    11.00000   -1.50000
H17C  2    0.770309    0.857350    0.300959    11.00000   -1.50000
AFIX   0
C18   1    0.737975    0.636387    0.404379    11.00000    0.02925    0.04110 =
         0.04503    0.00510   -0.00229    0.00552
AFIX 137
H18A  2    0.822274    0.609039    0.375004    11.00000   -1.50000
H18B  2    0.689641    0.565201    0.425499    11.00000   -1.50000
H18C  2    0.782884    0.690715    0.437489    11.00000   -1.50000
AFIX   0
C19   1    0.497367    0.613366    0.288533    11.00000    0.03805    0.06176 =
         0.04477   -0.02286   -0.00261    0.00774
AFIX 137
H19A  2    0.586610    0.573104    0.266793    11.00000   -1.50000
H19B  2    0.435807    0.659860    0.256575    11.00000   -1.50000
H19C  2    0.429383    0.551432    0.308768    11.00000   -1.50000
AFIX   0
HKLF 4


REM  CU-5882 in P2(1)2(1)2(1)
REM wR2 = 0.0566, GooF = S = 1.071, Restrained GooF = 1.070 for all data
REM R1 = 0.0220 for 3466 Fo > 4sig(Fo) and 0.0232 for all 3583 data
REM 258 parameters refined using 36 restraints

END

WGHT      0.0299      0.3224

REM Highest difference peak  0.192,  deepest hole -0.250,  1-sigma level  0.038
Q1    1  -0.0758  1.0983  0.2413  11.00000  0.05    0.19
Q2    1   0.7917  0.8717  0.3450  11.00000  0.05    0.18
Q3    1   0.1232  1.2368  0.2710  11.00000  0.05    0.18
Q4    1   0.5816  0.9357  0.3220  11.00000  0.05    0.16
Q5    1   0.0739  1.0968  0.3201  11.00000  0.05    0.15
Q6    1   0.1435  0.4037  0.5049  11.00000  0.05    0.14
Q7    1   0.5885  0.6450  0.2401  11.00000  0.05    0.14
Q8    1   0.6795  0.8343  0.2771  11.00000  0.05    0.14
Q9    1   0.2482  0.6448  0.3017  11.00000  0.05    0.14
Q10   1   0.3541  0.8196  0.4021  11.00000  0.05    0.13
Q11   1   0.1615  0.4653  0.4629  11.00000  0.05    0.13
Q12   1   0.3648  0.4580  0.3589  11.00000  0.05    0.13
Q13   1   0.4945  0.5782  0.1813  11.00000  0.05    0.13
Q14   1   0.3559  0.6195  0.4624  11.00000  0.05    0.13
Q15   1   0.3613  0.7087  0.4188  11.00000  0.05    0.12
Q16   1   0.3569  0.6004  0.2668  11.00000  0.05    0.12
Q17   1   0.1661  1.0754  0.3591  11.00000  0.05    0.12
Q18   1   0.7151  0.8405  0.2436  11.00000  0.05    0.12
Q19   1   0.0684  0.2732  0.4982  11.00000  0.05    0.11
Q20   1   0.1630  0.4051  0.6160  11.00000  0.05    0.11
;
_shelx_res_checksum              2137

_exptl_crystal_recrystallization_method 
'Re-crystallisation from solvent: Pentane'
####################################################################### 
# 
# This file contains crystal structure data downloaded from the 
# Cambridge Structural Database (CSD) hosted by the Cambridge 
# Crystallographic Data Centre (CCDC).
# 
# Full information about CCDC data access policies and citation 
# guidelines are available at http://www.ccdc.cam.ac.uk/access/V1 
# 
# Audit and citation data items may have been added by the CCDC. 
# Please retain this information to preserve the provenance of 
# this file and to allow appropriate attribution of the data. 
# 
#######################################################################

data_CU-5910
_database_code_depnum_ccdc_archive 'CCDC 2571074'
loop_
_audit_author_name
_audit_author_address
'Elisabeth Irran'
;Technical University of Berlin
Germany
;
_audit_update_record             
;
2026-07-07 deposited with the CCDC.	2026-07-09 downloaded from the CCDC.
;

_audit_creation_method           'CrysAlisPro 1.171.43.143a (Rigaku OD, 2024)'
_shelx_SHELXL_version_number     2025/1
_chemical_name_systematic        
'methyl (S)-4-((1-methylsiletan-1-yl)(phenyl)methyl)benzoate'
_chemical_name_common            ?
_chemical_melting_point          ?
_chemical_formula_moiety         'C19 H22 O2 Si'
_chemical_formula_sum            'C19 H22 O2 Si'
_chemical_formula_weight         310.45

loop_
_atom_type_symbol
_atom_type_description
_atom_type_scat_dispersion_real
_atom_type_scat_dispersion_imag
_atom_type_scat_source
C C 0.0181 0.0091 'International Tables Vol C Tables 4.2.6.8 and 6.1.1.4'
H H 0.0000 0.0000 'International Tables Vol C Tables 4.2.6.8 and 6.1.1.4'
O O 0.0492 0.0322 'International Tables Vol C Tables 4.2.6.8 and 6.1.1.4'
Si Si 0.2541 0.3302 'International Tables Vol C Tables 4.2.6.8 and 6.1.1.4'

_space_group_crystal_system      triclinic
_space_group_IT_number           1
_space_group_name_H-M_alt        'P 1'
_space_group_name_Hall           'P 1'

_shelx_space_group_comment       
;
The symmetry employed for this shelxl refinement is uniquely defined
by the following loop, which should always be used as a source of
symmetry information in preference to the above space-group names.
They are only intended as comments.
;

loop_
_space_group_symop_operation_xyz
'x, y, z'

_cell_length_a                   8.2624(7)
_cell_length_b                   9.6531(11)
_cell_length_c                   12.5423(10)
_cell_angle_alpha                103.389(8)
_cell_angle_beta                 96.573(7)
_cell_angle_gamma                114.228(10)
_cell_volume                     862.34(16)
_cell_formula_units_Z            2
_cell_measurement_temperature    150(2)
_cell_measurement_reflns_used    2553
_cell_measurement_theta_min      3.6720
_cell_measurement_theta_max      70.8230

_exptl_crystal_description       block
_exptl_crystal_colour            colourless
_exptl_crystal_density_meas      ?
_exptl_crystal_density_method    ?
_exptl_crystal_density_diffrn    1.196
_exptl_crystal_F_000             332
_exptl_transmission_factor_min   ?
_exptl_transmission_factor_max   ?
_exptl_crystal_size_max          0.238
_exptl_crystal_size_mid          0.208
_exptl_crystal_size_min          0.092
_exptl_absorpt_coefficient_mu    1.229
_shelx_estimated_absorpt_T_min   0.759
_shelx_estimated_absorpt_T_max   0.895
_exptl_absorpt_correction_T_min  0.76839
_exptl_absorpt_correction_T_max  1.00000
_exptl_absorpt_correction_type   multi-scan
_exptl_absorpt_process_details   
;
CrysAlisPro 1.171.43.143a (Rigaku Oxford Diffraction, 2024)
Empirical absorption correction using spherical harmonics,
implemented in SCALE3 ABSPACK scaling algorithm.
;
_exptl_absorpt_special_details   ?

_diffrn_ambient_temperature      150.01(10)
_diffrn_ambient_environment      N~2~
_diffrn_source                   'micro-focus sealed X-ray tube'
_diffrn_source_type              'SuperNova (Cu) X-ray Source'
_diffrn_radiation_probe          x-ray
_diffrn_radiation_type           'Cu K\a'
_diffrn_radiation_wavelength     1.54184
_diffrn_radiation_monochromator  mirror
_diffrn_measurement_device       'four-circle diffractometer'
_diffrn_measurement_device_type  'SuperNova, Single source at offset/far, Atlas'
_diffrn_detector                 'CCD plate'
_diffrn_detector_type            Atlas
_diffrn_detector_area_resol_mean 10.5435
_diffrn_reflns_number            6567
_diffrn_reflns_av_unetI/netI     0.0401
_diffrn_reflns_av_R_equivalents  0.0333
_diffrn_reflns_limit_h_min       -10
_diffrn_reflns_limit_h_max       10
_diffrn_reflns_limit_k_min       -11
_diffrn_reflns_limit_k_max       10
_diffrn_reflns_limit_l_min       -10
_diffrn_reflns_limit_l_max       15
_diffrn_reflns_theta_min         3.728
_diffrn_reflns_theta_max         72.587
_diffrn_reflns_theta_full        67.684
_diffrn_measured_fraction_theta_max 0.971
_diffrn_measured_fraction_theta_full 0.998
_diffrn_reflns_Laue_measured_fraction_max 0.971
_diffrn_reflns_Laue_measured_fraction_full 0.998
_diffrn_reflns_point_group_measured_fraction_max 0.563
_diffrn_reflns_point_group_measured_fraction_full 0.580
_reflns_number_total             3850
_reflns_number_gt                3367
_reflns_threshold_expression     'I > 2\s(I)'
_reflns_Friedel_coverage         0.159
_reflns_Friedel_fraction_max     0.154
_reflns_Friedel_fraction_full    0.163

_reflns_special_details          
;
 Reflections were merged by SHELXL according to the crystal
 class for the calculation of statistics and refinement.
 
 _reflns_Friedel_fraction is defined as the number of unique
 Friedel pairs measured divided by the number that would be
 possible theoretically, ignoring centric projections and
 systematic absences.
;

_computing_data_collection       'CrysAlisPro 1.171.43.143a (Rigaku OD, 2024)'
_computing_cell_refinement       'CrysAlisPro 1.171.43.143a (Rigaku OD, 2024)'
_computing_data_reduction        'CrysAlisPro 1.171.43.143a (Rigaku OD, 2024)'
_computing_structure_solution    'SHELXT 2018/2 (Sheldrick, 2018)'
_computing_structure_refinement  'SHELXL-2025/1 (Sheldrick, 2025)'
_computing_molecular_graphics    ?
_computing_publication_material  ?
_refine_special_details          ?
_refine_ls_structure_factor_coef Fsqd
_refine_ls_matrix_type           full
_refine_ls_weighting_scheme      calc
_refine_ls_weighting_details     
'w=1/[\s^2^(Fo^2^)+(0.1354P)^2^+0.0853P] where P=(Fo^2^+2Fc^2^)/3'
_atom_sites_solution_primary     direct
_atom_sites_solution_secondary   ?
_atom_sites_solution_hydrogens   geom
_refine_ls_hydrogen_treatment    constr
_refine_ls_extinction_method     none
_refine_ls_extinction_coef       .
_refine_ls_abs_structure_details 
;
 Classical Flack method preferred over Parsons because s.u. lower.
;
_refine_ls_abs_structure_Flack   0.01(5)
_chemical_absolute_configuration ad
_refine_ls_number_reflns         3850
_refine_ls_number_parameters     401
_refine_ls_number_restraints     3
_refine_ls_R_factor_all          0.0730
_refine_ls_R_factor_gt           0.0634
_refine_ls_wR_factor_ref         0.1858
_refine_ls_wR_factor_gt          0.1709
_refine_ls_goodness_of_fit_ref   1.040
_refine_ls_restrained_S_all      1.039
_refine_ls_shift/su_max          0.000
_refine_ls_shift/su_mean         0.000

loop_
_atom_site_label
_atom_site_type_symbol
_atom_site_fract_x
_atom_site_fract_y
_atom_site_fract_z
_atom_site_U_iso_or_equiv
_atom_site_adp_type
_atom_site_occupancy
_atom_site_site_symmetry_order
_atom_site_calc_flag
_atom_site_refinement_flags_posn
_atom_site_refinement_flags_adp
_atom_site_refinement_flags_occupancy
_atom_site_disorder_assembly
_atom_site_disorder_group
Si1 Si -0.00516(18) 0.90736(17) 0.71971(13) 0.0425(4) Uani 1 1 d . . . . .
Si2 Si 0.49589(19) 0.10277(17) 0.27781(13) 0.0442(4) Uani 1 1 d . . . . .
O1 O 0.2076(6) 0.4456(5) 0.2546(4) 0.0517(10) Uani 1 1 d . . . . .
O2 O 0.0651(6) 0.5413(6) 0.1515(4) 0.0567(11) Uani 1 1 d . . . . .
O3 O 1.1340(6) 0.4640(5) 0.8270(3) 0.0512(10) Uani 1 1 d . . . . .
O4 O 1.3271(6) 0.5616(6) 0.7225(4) 0.0577(11) Uani 1 1 d . . . . .
C1 C 0.1950(7) 1.0039(6) 0.6556(4) 0.0385(11) Uani 1 1 d . . . . .
H1 H 0.175993 1.088202 0.630279 0.046 Uiso 1 1 calc R U . . .
C2 C 0.1910(7) 0.8858(6) 0.5496(4) 0.0348(10) Uani 1 1 d . . . . .
C3 C 0.0936(8) 0.8717(7) 0.4469(5) 0.0423(12) Uani 1 1 d . . . . .
H3 H 0.036879 0.939215 0.444189 0.051 Uiso 1 1 calc R U . . .
C4 C 0.0769(8) 0.7622(8) 0.3485(5) 0.0443(12) Uani 1 1 d . . . . .
H4 H 0.008350 0.754473 0.279253 0.053 Uiso 1 1 calc R U . . .
C5 C 0.1606(7) 0.6621(7) 0.3499(5) 0.0378(11) Uani 1 1 d . . . . .
C6 C 0.2599(7) 0.6767(6) 0.4530(5) 0.0391(11) Uani 1 1 d . . . . .
H6 H 0.317744 0.610029 0.455798 0.047 Uiso 1 1 calc R U . . .
C7 C 0.2753(7) 0.7872(7) 0.5519(4) 0.0392(11) Uani 1 1 d . . . . .
H7 H 0.343673 0.795545 0.621351 0.047 Uiso 1 1 calc R U . . .
C8 C 0.1360(7) 0.5459(7) 0.2425(5) 0.0414(12) Uani 1 1 d . . . . .
C9 C 0.1913(11) 0.3341(9) 0.1514(6) 0.0609(17) Uani 1 1 d . . . . .
H9A H 0.061892 0.267064 0.113737 0.091 Uiso 1 1 calc R U . . .
H9B H 0.246797 0.266745 0.167764 0.091 Uiso 1 1 calc R U . . .
H9C H 0.254041 0.392207 0.102146 0.091 Uiso 1 1 calc R U . . .
C10 C 0.3700(8) 1.0904(7) 0.7462(5) 0.0420(11) Uani 1 1 d . . . . .
C11 C 0.4766(9) 1.2540(8) 0.7643(5) 0.0513(14) Uani 1 1 d . . . . .
H11 H 0.442278 1.305178 0.716162 0.062 Uiso 1 1 calc R U . . .
C12 C 0.6315(10) 1.3414(10) 0.8517(7) 0.070(2) Uani 1 1 d . . . . .
H12 H 0.702508 1.452055 0.862805 0.084 Uiso 1 1 calc R U . . .
C13 C 0.6840(10) 1.2704(12) 0.9229(6) 0.075(3) Uani 1 1 d . . . . .
H13 H 0.790406 1.331506 0.982744 0.090 Uiso 1 1 calc R U . . .
C14 C 0.5800(11) 1.1085(12) 0.9065(6) 0.068(2) Uani 1 1 d . . . . .
H14 H 0.615445 1.058873 0.955422 0.081 Uiso 1 1 calc R U . . .
C15 C 0.4229(9) 1.0178(9) 0.8179(5) 0.0529(14) Uani 1 1 d . . . . .
H15 H 0.352663 0.907058 0.806789 0.064 Uiso 1 1 calc R U . . .
C16 C -0.0569(9) 0.7079(8) 0.7396(7) 0.0606(17) Uani 1 1 d . . . . .
H16A H -0.003759 0.647776 0.693167 0.073 Uiso 1 1 calc R U . . .
H16B H -0.031168 0.710914 0.819344 0.073 Uiso 1 1 calc R U . . .
C17 C -0.2605(10) 0.6589(10) 0.6881(9) 0.074(2) Uani 1 1 d . . . . .
H17A H -0.322863 0.548616 0.635623 0.089 Uiso 1 1 calc R U . . .
H17B H -0.327919 0.668207 0.747568 0.089 Uiso 1 1 calc R U . . .
C18 C -0.2409(8) 0.7829(10) 0.6250(7) 0.0615(17) Uani 1 1 d . . . . .
H18A H -0.325177 0.831185 0.635993 0.074 Uiso 1 1 calc R U . . .
H18B H -0.242924 0.745257 0.544192 0.074 Uiso 1 1 calc R U . . .
C19 C 0.0116(10) 1.0604(9) 0.8467(6) 0.0558(15) Uani 1 1 d . . . . .
H19A H -0.104072 1.022965 0.870163 0.084 Uiso 1 1 calc R U . . .
H19B H 0.037183 1.160116 0.829281 0.084 Uiso 1 1 calc R U . . .
H19C H 0.110468 1.078996 0.907858 0.084 Uiso 1 1 calc R U . . .
C20 C 0.6150(7) -0.0051(7) 0.3352(5) 0.0415(11) Uani 1 1 d . . . . .
H20 H 0.523013 -0.086315 0.362168 0.050 Uiso 1 1 calc R U . . .
C21 C 0.7689(7) 0.1107(6) 0.4386(5) 0.0387(11) Uani 1 1 d . . . . .
C22 C 0.7325(8) 0.1339(7) 0.5456(5) 0.0448(12) Uani 1 1 d . . . . .
H22 H 0.613182 0.071191 0.552772 0.054 Uiso 1 1 calc R U . . .
C23 C 0.8619(8) 0.2437(8) 0.6408(5) 0.0457(12) Uani 1 1 d . . . . .
H23 H 0.832732 0.255683 0.712423 0.055 Uiso 1 1 calc R U . . .
C24 C 1.0392(7) 0.3384(7) 0.6307(5) 0.0395(11) Uani 1 1 d . . . . .
C25 C 1.0783(7) 0.3133(7) 0.5262(5) 0.0409(11) Uani 1 1 d . . . . .
H25 H 1.198120 0.375251 0.519344 0.049 Uiso 1 1 calc R U . . .
C26 C 0.9489(8) 0.2013(7) 0.4317(5) 0.0418(11) Uani 1 1 d . . . . .
H26 H 0.981149 0.184871 0.361129 0.050 Uiso 1 1 calc R U . . .
C27 C 1.1818(8) 0.4645(7) 0.7305(5) 0.0457(13) Uani 1 1 d . . . . .
C28 C 1.2661(13) 0.5838(11) 0.9251(6) 0.077(2) Uani 1 1 d . . . . .
H28A H 1.378862 0.572086 0.931916 0.115 Uiso 1 1 calc R U . . .
H28B H 1.218182 0.571811 0.992156 0.115 Uiso 1 1 calc R U . . .
H28C H 1.291996 0.689725 0.918695 0.115 Uiso 1 1 calc R U . . .
C29 C 0.6709(7) -0.0967(6) 0.2435(5) 0.0400(11) Uani 1 1 d . . . . .
C30 C 0.7596(9) -0.0296(8) 0.1687(5) 0.0492(13) Uani 1 1 d . . . . .
H30 H 0.788108 0.078143 0.174590 0.059 Uiso 1 1 calc R U . . .
C31 C 0.8085(10) -0.1155(9) 0.0848(5) 0.0563(15) Uani 1 1 d . . . . .
H31 H 0.869242 -0.066667 0.033725 0.068 Uiso 1 1 calc R U . . .
C32 C 0.7691(10) -0.2709(9) 0.0757(6) 0.0590(17) Uani 1 1 d . . . . .
H32 H 0.805212 -0.329180 0.019633 0.071 Uiso 1 1 calc R U . . .
C33 C 0.6775(9) -0.3415(8) 0.1476(6) 0.0572(16) Uani 1 1 d . . . . .
H33 H 0.647482 -0.450044 0.139946 0.069 Uiso 1 1 calc R U . . .
C34 C 0.6283(8) -0.2571(7) 0.2313(5) 0.0484(14) Uani 1 1 d . . . . .
H34 H 0.565184 -0.307686 0.280842 0.058 Uiso 1 1 calc R U . . .
C35 C 0.6539(11) 0.3058(8) 0.2702(6) 0.0584(16) Uani 1 1 d . . . . .
H35A H 0.782970 0.326141 0.278113 0.070 Uiso 1 1 calc R U . . .
H35B H 0.611093 0.331708 0.203939 0.070 Uiso 1 1 calc R U . . .
C36 C 0.6123(13) 0.3796(10) 0.3792(8) 0.074(2) Uani 1 1 d . . . . .
H36A H 0.583191 0.467718 0.373174 0.089 Uiso 1 1 calc R U . . .
H36B H 0.715885 0.419917 0.444922 0.089 Uiso 1 1 calc R U . . .
C37 C 0.4416(10) 0.2340(9) 0.3877(6) 0.0587(16) Uani 1 1 d . . . . .
H37A H 0.323932 0.234985 0.363199 0.070 Uiso 1 1 calc R U . . .
H37B H 0.452333 0.215392 0.462029 0.070 Uiso 1 1 calc R U . . .
C38 C 0.3143(9) -0.0408(8) 0.1489(6) 0.0572(16) Uani 1 1 d . . . . .
H38A H 0.234393 -0.136151 0.166475 0.086 Uiso 1 1 calc R U . . .
H38B H 0.370980 -0.071168 0.089083 0.086 Uiso 1 1 calc R U . . .
H38C H 0.242155 0.009725 0.123582 0.086 Uiso 1 1 calc R U . . .

loop_
_atom_site_aniso_label
_atom_site_aniso_U_11
_atom_site_aniso_U_22
_atom_site_aniso_U_33
_atom_site_aniso_U_23
_atom_site_aniso_U_13
_atom_site_aniso_U_12
Si1 0.0363(7) 0.0431(8) 0.0560(9) 0.0201(6) 0.0128(6) 0.0222(6)
Si2 0.0401(8) 0.0438(8) 0.0526(9) 0.0153(7) 0.0111(6) 0.0223(7)
O1 0.060(3) 0.046(2) 0.050(2) 0.0117(18) 0.0086(19) 0.028(2)
O2 0.055(2) 0.064(3) 0.047(2) 0.008(2) 0.0030(19) 0.031(2)
O3 0.052(2) 0.052(2) 0.047(2) 0.0159(19) 0.0063(18) 0.022(2)
O4 0.042(2) 0.056(3) 0.063(3) 0.017(2) 0.0069(19) 0.013(2)
C1 0.042(3) 0.038(3) 0.043(3) 0.017(2) 0.012(2) 0.022(2)
C2 0.032(2) 0.035(3) 0.039(3) 0.017(2) 0.0072(19) 0.014(2)
C3 0.045(3) 0.047(3) 0.043(3) 0.017(2) 0.008(2) 0.028(3)
C4 0.040(3) 0.057(3) 0.040(3) 0.018(2) 0.003(2) 0.025(3)
C5 0.030(2) 0.038(3) 0.044(3) 0.013(2) 0.011(2) 0.012(2)
C6 0.036(2) 0.036(3) 0.049(3) 0.017(2) 0.010(2) 0.017(2)
C7 0.034(2) 0.041(3) 0.042(3) 0.017(2) 0.005(2) 0.016(2)
C8 0.032(2) 0.039(3) 0.047(3) 0.013(2) 0.007(2) 0.011(2)
C9 0.074(5) 0.049(4) 0.063(4) 0.011(3) 0.017(3) 0.033(3)
C10 0.037(3) 0.044(3) 0.044(3) 0.011(2) 0.014(2) 0.017(2)
C11 0.049(3) 0.043(3) 0.054(3) 0.008(3) 0.021(3) 0.015(3)
C12 0.051(4) 0.059(4) 0.068(4) -0.007(3) 0.015(3) 0.009(3)
C13 0.042(4) 0.092(6) 0.052(4) -0.017(4) -0.001(3) 0.017(4)
C14 0.058(4) 0.100(6) 0.046(3) 0.018(4) 0.008(3) 0.040(4)
C15 0.041(3) 0.065(4) 0.052(3) 0.019(3) 0.007(2) 0.023(3)
C16 0.050(4) 0.054(4) 0.092(5) 0.033(4) 0.029(3) 0.027(3)
C17 0.041(3) 0.059(4) 0.122(7) 0.036(4) 0.028(4) 0.015(3)
C18 0.030(3) 0.069(4) 0.084(5) 0.022(4) 0.011(3) 0.023(3)
C19 0.066(4) 0.062(4) 0.057(4) 0.024(3) 0.025(3) 0.040(3)
C20 0.036(3) 0.037(3) 0.049(3) 0.016(2) 0.012(2) 0.013(2)
C21 0.036(2) 0.035(3) 0.048(3) 0.016(2) 0.010(2) 0.016(2)
C22 0.039(3) 0.048(3) 0.054(3) 0.026(3) 0.016(2) 0.019(2)
C23 0.048(3) 0.056(3) 0.044(3) 0.022(3) 0.017(2) 0.029(3)
C24 0.039(3) 0.039(3) 0.050(3) 0.020(2) 0.012(2) 0.024(2)
C25 0.036(3) 0.042(3) 0.054(3) 0.023(2) 0.017(2) 0.021(2)
C26 0.041(3) 0.042(3) 0.050(3) 0.019(2) 0.020(2) 0.022(2)
C27 0.048(3) 0.049(3) 0.049(3) 0.018(3) 0.006(2) 0.030(3)
C28 0.086(6) 0.069(5) 0.050(4) 0.016(3) -0.003(4) 0.018(4)
C29 0.038(3) 0.035(3) 0.046(3) 0.012(2) 0.000(2) 0.018(2)
C30 0.055(3) 0.047(3) 0.054(3) 0.020(3) 0.015(3) 0.028(3)
C31 0.055(4) 0.066(4) 0.049(3) 0.012(3) 0.008(3) 0.032(3)
C32 0.057(4) 0.058(4) 0.055(3) -0.002(3) -0.002(3) 0.033(3)
C33 0.045(3) 0.041(3) 0.078(4) 0.010(3) -0.002(3) 0.021(3)
C34 0.037(3) 0.037(3) 0.062(4) 0.016(3) -0.004(2) 0.012(2)
C35 0.060(4) 0.044(3) 0.074(4) 0.024(3) 0.011(3) 0.025(3)
C36 0.084(5) 0.049(4) 0.089(5) 0.010(4) 0.012(4) 0.038(4)
C37 0.058(4) 0.070(4) 0.058(4) 0.012(3) 0.013(3) 0.042(4)
C38 0.046(3) 0.050(4) 0.069(4) 0.017(3) 0.004(3) 0.019(3)

_geom_special_details            
;
 All esds (except the esd in the dihedral angle between two l.s. planes)
 are estimated using the full covariance matrix.  The cell esds are taken
 into account individually in the estimation of esds in distances, angles
 and torsion angles; correlations between esds in cell parameters are only
 used when they are defined by crystal symmetry.  An approximate (isotropic)
 treatment of cell esds is used for estimating esds involving l.s. planes.
;

loop_
_geom_bond_atom_site_label_1
_geom_bond_atom_site_label_2
_geom_bond_distance
_geom_bond_site_symmetry_2
_geom_bond_publ_flag
Si1 C19 1.852(7) . ?
Si1 C16 1.877(7) . ?
Si1 C18 1.881(7) . ?
Si1 C1 1.907(6) . ?
Si1 C17 2.361(8) . ?
Si2 C38 1.867(7) . ?
Si2 C37 1.873(7) . ?
Si2 C35 1.890(7) . ?
Si2 C20 1.897(6) . ?
Si2 C36 2.392(8) . ?
O1 C8 1.352(7) . ?
O1 C9 1.430(8) . ?
O2 C8 1.204(7) . ?
O3 C27 1.316(7) . ?
O3 C28 1.429(9) . ?
O4 C27 1.215(8) . ?
C1 C10 1.507(8) . ?
C1 C2 1.524(7) . ?
C2 C3 1.385(7) . ?
C2 C7 1.395(7) . ?
C3 C4 1.377(8) . ?
C4 C5 1.402(8) . ?
C5 C6 1.395(7) . ?
C5 C8 1.470(8) . ?
C6 C7 1.389(8) . ?
C10 C15 1.394(9) . ?
C10 C11 1.403(9) . ?
C11 C12 1.384(10) . ?
C12 C13 1.376(14) . ?
C13 C14 1.390(14) . ?
C14 C15 1.405(10) . ?
C16 C17 1.558(10) . ?
C17 C18 1.547(12) . ?
C20 C29 1.517(8) . ?
C20 C21 1.527(8) . ?
C21 C22 1.397(8) . ?
C21 C26 1.408(8) . ?
C22 C23 1.373(9) . ?
C23 C24 1.413(8) . ?
C24 C25 1.376(8) . ?
C24 C27 1.489(8) . ?
C25 C26 1.373(8) . ?
C29 C30 1.373(9) . ?
C29 C34 1.405(8) . ?
C30 C31 1.389(9) . ?
C31 C32 1.371(11) . ?
C32 C33 1.367(11) . ?
C33 C34 1.380(10) . ?
C35 C36 1.534(11) . ?
C36 C37 1.566(12) . ?

loop_
_geom_angle_atom_site_label_1
_geom_angle_atom_site_label_2
_geom_angle_atom_site_label_3
_geom_angle
_geom_angle_site_symmetry_1
_geom_angle_site_symmetry_3
_geom_angle_publ_flag
C19 Si1 C16 114.4(3) . . ?
C19 Si1 C18 114.9(3) . . ?
C16 Si1 C18 79.6(3) . . ?
C19 Si1 C1 107.9(3) . . ?
C16 Si1 C1 118.9(3) . . ?
C18 Si1 C1 119.1(3) . . ?
C19 Si1 C17 112.0(3) . . ?
C16 Si1 C17 41.2(3) . . ?
C18 Si1 C17 40.8(3) . . ?
C1 Si1 C17 140.0(3) . . ?
C38 Si2 C37 119.4(3) . . ?
C38 Si2 C35 117.8(3) . . ?
C37 Si2 C35 79.6(3) . . ?
C38 Si2 C20 108.6(3) . . ?
C37 Si2 C20 114.4(3) . . ?
C35 Si2 C20 114.8(3) . . ?
C38 Si2 C36 135.9(3) . . ?
C37 Si2 C36 40.9(3) . . ?
C35 Si2 C36 39.8(3) . . ?
C20 Si2 C36 115.5(3) . . ?
C8 O1 C9 114.9(5) . . ?
C27 O3 C28 116.0(6) . . ?
C10 C1 C2 116.9(4) . . ?
C10 C1 Si1 109.6(4) . . ?
C2 C1 Si1 111.4(4) . . ?
C3 C2 C7 118.4(5) . . ?
C3 C2 C1 118.5(5) . . ?
C7 C2 C1 123.0(4) . . ?
C4 C3 C2 121.6(5) . . ?
C3 C4 C5 120.3(5) . . ?
C6 C5 C4 118.2(5) . . ?
C6 C5 C8 123.8(5) . . ?
C4 C5 C8 118.0(5) . . ?
C7 C6 C5 121.0(5) . . ?
C6 C7 C2 120.4(5) . . ?
O2 C8 O1 122.1(5) . . ?
O2 C8 C5 124.6(5) . . ?
O1 C8 C5 113.3(5) . . ?
C15 C10 C11 118.8(6) . . ?
C15 C10 C1 122.8(5) . . ?
C11 C10 C1 118.2(5) . . ?
C12 C11 C10 120.5(7) . . ?
C13 C12 C11 121.0(8) . . ?
C12 C13 C14 119.4(7) . . ?
C13 C14 C15 120.4(8) . . ?
C10 C15 C14 120.0(7) . . ?
C17 C16 Si1 86.3(5) . . ?
C18 C17 C16 101.5(5) . . ?
C18 C17 Si1 52.7(3) . . ?
C16 C17 Si1 52.5(3) . . ?
C17 C18 Si1 86.5(5) . . ?
C29 C20 C21 115.0(4) . . ?
C29 C20 Si2 111.7(4) . . ?
C21 C20 Si2 109.9(4) . . ?
C22 C21 C26 117.1(5) . . ?
C22 C21 C20 119.9(5) . . ?
C26 C21 C20 123.0(5) . . ?
C23 C22 C21 122.7(5) . . ?
C22 C23 C24 119.0(5) . . ?
C25 C24 C23 118.8(5) . . ?
C25 C24 C27 120.1(5) . . ?
C23 C24 C27 121.0(5) . . ?
C26 C25 C24 121.8(5) . . ?
C25 C26 C21 120.5(5) . . ?
O4 C27 O3 123.4(6) . . ?
O4 C27 C24 122.6(5) . . ?
O3 C27 C24 114.0(5) . . ?
C30 C29 C34 117.7(6) . . ?
C30 C29 C20 122.3(5) . . ?
C34 C29 C20 120.0(5) . . ?
C29 C30 C31 121.6(6) . . ?
C32 C31 C30 119.9(7) . . ?
C33 C32 C31 119.7(7) . . ?
C32 C33 C34 120.8(6) . . ?
C33 C34 C29 120.4(6) . . ?
C36 C35 Si2 88.0(5) . . ?
C35 C36 C37 101.9(6) . . ?
C35 C36 Si2 52.1(3) . . ?
C37 C36 Si2 51.5(3) . . ?
C36 C37 Si2 87.7(4) . . ?

_refine_diff_density_max         0.549
_refine_diff_density_min         -0.308
_refine_diff_density_rms         0.067

_shelx_res_file                  
;
TITL CU-5910
    C:\Users\ELISAB~1\Desktop\EINKRI~1\Bolomey\CU-5910\CU-5910.res
    created by SHELXL-2025/1 at 12:07:27 on 30-Jun-2026
CELL 1.54184 8.2624 9.6531 12.5423 103.389 96.573 114.228
ZERR 2.0000 0.0007 0.0011 0.0010 0.008 0.007 0.010
LATT -1
SFAC C H O SI
UNIT 38 44 4 2
BOND
OMIT 2 -5 1
OMIT 3 -2 0
ACTA
FMAP 2 1 53
PLAN 20 0 0
LIST 2 1
SIZE 0.238 0.208 0.092
TEMP -123
L.S. 10
WGHT    0.135400    0.085300
FVAR       0.99577
SI1   4   -0.005157    0.907362    0.719710    11.00000    0.03632    0.04313 =
         0.05597    0.02006    0.01283    0.02221
SI2   4    0.495887    0.102767    0.277810    11.00000    0.04007    0.04376 =
         0.05260    0.01534    0.01113    0.02232
O1    3    0.207642    0.445649    0.254557    11.00000    0.06014    0.04581 =
         0.05028    0.01172    0.00860    0.02783
O2    3    0.065069    0.541304    0.151547    11.00000    0.05538    0.06369 =
         0.04747    0.00751    0.00301    0.03086
O3    3    1.133988    0.463997    0.826984    11.00000    0.05173    0.05239 =
         0.04689    0.01591    0.00633    0.02199
O4    3    1.327054    0.561589    0.722465    11.00000    0.04188    0.05647 =
         0.06322    0.01739    0.00691    0.01339
C1    1    0.194988    1.003926    0.655572    11.00000    0.04187    0.03803 =
         0.04264    0.01734    0.01169    0.02170
AFIX  13
H1    2    0.175993    1.088202    0.630279    11.00000   -1.20000
AFIX   0
C2    1    0.191031    0.885844    0.549638    11.00000    0.03161    0.03534 =
         0.03920    0.01721    0.00716    0.01406
C3    1    0.093600    0.871711    0.446857    11.00000    0.04506    0.04697 =
         0.04341    0.01690    0.00820    0.02785
AFIX  43
H3    2    0.036879    0.939215    0.444189    11.00000   -1.20000
AFIX   0
C4    1    0.076933    0.762221    0.348450    11.00000    0.03994    0.05681 =
         0.03978    0.01781    0.00330    0.02515
AFIX  43
H4    2    0.008350    0.754473    0.279253    11.00000   -1.20000
AFIX   0
C5    1    0.160643    0.662143    0.349858    11.00000    0.02983    0.03760 =
         0.04376    0.01346    0.01057    0.01216
C6    1    0.259875    0.676666    0.453050    11.00000    0.03594    0.03565 =
         0.04861    0.01711    0.00983    0.01674
AFIX  43
H6    2    0.317744    0.610029    0.455798    11.00000   -1.20000
AFIX   0
C7    1    0.275306    0.787150    0.551850    11.00000    0.03442    0.04120 =
         0.04222    0.01726    0.00451    0.01605
AFIX  43
H7    2    0.343673    0.795545    0.621351    11.00000   -1.20000
AFIX   0
C8    1    0.136017    0.545929    0.242539    11.00000    0.03205    0.03903 =
         0.04674    0.01290    0.00716    0.01073
C9    1    0.191307    0.334139    0.151434    11.00000    0.07386    0.04886 =
         0.06264    0.01123    0.01708    0.03314
AFIX 137
H9A   2    0.061892    0.267064    0.113737    11.00000   -1.50000
H9B   2    0.246797    0.266745    0.167764    11.00000   -1.50000
H9C   2    0.254041    0.392207    0.102146    11.00000   -1.50000
AFIX   0
C10   1    0.369965    1.090411    0.746185    11.00000    0.03703    0.04363 =
         0.04353    0.01066    0.01362    0.01697
C11   1    0.476595    1.254004    0.764281    11.00000    0.04933    0.04307 =
         0.05377    0.00763    0.02141    0.01504
AFIX  43
H11   2    0.442278    1.305178    0.716162    11.00000   -1.20000
AFIX   0
C12   1    0.631463    1.341426    0.851744    11.00000    0.05070    0.05887 =
         0.06770   -0.00715    0.01476    0.00878
AFIX  43
H12   2    0.702508    1.452055    0.862805    11.00000   -1.20000
AFIX   0
C13   1    0.683996    1.270394    0.922904    11.00000    0.04212    0.09217 =
         0.05164   -0.01688   -0.00091    0.01737
AFIX  43
H13   2    0.790406    1.331506    0.982744    11.00000   -1.20000
AFIX   0
C14   1    0.580032    1.108509    0.906461    11.00000    0.05804    0.10050 =
         0.04566    0.01801    0.00833    0.04046
AFIX  43
H14   2    0.615445    1.058873    0.955422    11.00000   -1.20000
AFIX   0
C15   1    0.422859    1.017806    0.817856    11.00000    0.04089    0.06474 =
         0.05195    0.01932    0.00736    0.02288
AFIX  43
H15   2    0.352663    0.907058    0.806789    11.00000   -1.20000
AFIX   0
C16   1   -0.056892    0.707950    0.739572    11.00000    0.04956    0.05389 =
         0.09192    0.03300    0.02889    0.02730
AFIX  23
H16A  2   -0.003759    0.647776    0.693167    11.00000   -1.20000
H16B  2   -0.031168    0.710914    0.819344    11.00000   -1.20000
AFIX   0
C17   1   -0.260486    0.658937    0.688091    11.00000    0.04085    0.05926 =
         0.12172    0.03645    0.02794    0.01481
AFIX  23
H17A  2   -0.322863    0.548616    0.635623    11.00000   -1.20000
H17B  2   -0.327919    0.668207    0.747568    11.00000   -1.20000
AFIX   0
C18   1   -0.240892    0.782881    0.625003    11.00000    0.03043    0.06863 =
         0.08426    0.02170    0.01118    0.02289
AFIX  23
H18A  2   -0.325177    0.831185    0.635993    11.00000   -1.20000
H18B  2   -0.242924    0.745257    0.544192    11.00000   -1.20000
AFIX   0
C19   1    0.011575    1.060371    0.846702    11.00000    0.06572    0.06228 =
         0.05709    0.02402    0.02470    0.03977
AFIX 137
H19A  2   -0.104072    1.022965    0.870163    11.00000   -1.50000
H19B  2    0.037183    1.160116    0.829281    11.00000   -1.50000
H19C  2    0.110468    1.078996    0.907858    11.00000   -1.50000
AFIX   0
C20   1    0.615046   -0.005123    0.335161    11.00000    0.03620    0.03736 =
         0.04932    0.01551    0.01161    0.01345
AFIX  13
H20   2    0.523013   -0.086315    0.362168    11.00000   -1.20000
AFIX   0
C21   1    0.768920    0.110675    0.438570    11.00000    0.03560    0.03462 =
         0.04787    0.01633    0.00962    0.01580
C22   1    0.732511    0.133933    0.545592    11.00000    0.03875    0.04791 =
         0.05423    0.02571    0.01561    0.01912
AFIX  43
H22   2    0.613182    0.071191    0.552772    11.00000   -1.20000
AFIX   0
C23   1    0.861940    0.243655    0.640823    11.00000    0.04772    0.05649 =
         0.04359    0.02210    0.01676    0.02861
AFIX  43
H23   2    0.832732    0.255683    0.712423    11.00000   -1.20000
AFIX   0
C24   1    1.039249    0.338409    0.630702    11.00000    0.03949    0.03949 =
         0.05032    0.02003    0.01158    0.02430
C25   1    1.078315    0.313338    0.526238    11.00000    0.03618    0.04211 =
         0.05438    0.02251    0.01696    0.02140
AFIX  43
H25   2    1.198120    0.375251    0.519344    11.00000   -1.20000
AFIX   0
C26   1    0.948945    0.201316    0.431679    11.00000    0.04130    0.04234 =
         0.04981    0.01917    0.02008    0.02152
AFIX  43
H26   2    0.981149    0.184871    0.361129    11.00000   -1.20000
AFIX   0
C27   1    1.181820    0.464537    0.730490    11.00000    0.04750    0.04894 =
         0.04948    0.01766    0.00564    0.03013
C28   1    1.266138    0.583817    0.925149    11.00000    0.08581    0.06922 =
         0.05014    0.01554   -0.00262    0.01799
AFIX 137
H28A  2    1.378862    0.572086    0.931916    11.00000   -1.50000
H28B  2    1.218182    0.571811    0.992156    11.00000   -1.50000
H28C  2    1.291996    0.689725    0.918695    11.00000   -1.50000
AFIX   0
C29   1    0.670875   -0.096744    0.243542    11.00000    0.03797    0.03456 =
         0.04644    0.01175    0.00028    0.01814
C30   1    0.759570   -0.029621    0.168741    11.00000    0.05536    0.04652 =
         0.05436    0.02008    0.01459    0.02840
AFIX  43
H30   2    0.788108    0.078143    0.174590    11.00000   -1.20000
AFIX   0
C31   1    0.808545   -0.115481    0.084761    11.00000    0.05454    0.06649 =
         0.04920    0.01248    0.00816    0.03245
AFIX  43
H31   2    0.869242   -0.066667    0.033725    11.00000   -1.20000
AFIX   0
C32   1    0.769096   -0.270872    0.075671    11.00000    0.05661    0.05784 =
         0.05486   -0.00198   -0.00244    0.03286
AFIX  43
H32   2    0.805212   -0.329180    0.019633    11.00000   -1.20000
AFIX   0
C33   1    0.677538   -0.341529    0.147626    11.00000    0.04519    0.04125 =
         0.07793    0.01024   -0.00196    0.02133
AFIX  43
H33   2    0.647482   -0.450044    0.139946    11.00000   -1.20000
AFIX   0
C34   1    0.628266   -0.257089    0.231279    11.00000    0.03715    0.03689 =
         0.06202    0.01594   -0.00386    0.01179
AFIX  43
H34   2    0.565184   -0.307686    0.280842    11.00000   -1.20000
AFIX   0
C35   1    0.653945    0.305844    0.270222    11.00000    0.06010    0.04446 =
         0.07426    0.02360    0.01061    0.02549
AFIX  23
H35A  2    0.782970    0.326141    0.278113    11.00000   -1.20000
H35B  2    0.611093    0.331708    0.203939    11.00000   -1.20000
AFIX   0
C36   1    0.612302    0.379628    0.379196    11.00000    0.08405    0.04886 =
         0.08937    0.01018    0.01245    0.03817
AFIX  23
H36A  2    0.583191    0.467718    0.373174    11.00000   -1.20000
H36B  2    0.715885    0.419917    0.444922    11.00000   -1.20000
AFIX   0
C37   1    0.441598    0.234043    0.387749    11.00000    0.05807    0.06990 =
         0.05777    0.01225    0.01279    0.04209
AFIX  23
H37A  2    0.323932    0.234985    0.363199    11.00000   -1.20000
H37B  2    0.452333    0.215392    0.462029    11.00000   -1.20000
AFIX   0
C38   1    0.314287   -0.040751    0.148932    11.00000    0.04552    0.05040 =
         0.06946    0.01679    0.00415    0.01909
AFIX 137
H38A  2    0.234393   -0.136151    0.166475    11.00000   -1.50000
H38B  2    0.370980   -0.071168    0.089083    11.00000   -1.50000
H38C  2    0.242155    0.009725    0.123582    11.00000   -1.50000
AFIX   0
HKLF 4


REM  CU-5910
REM wR2 = 0.1858, GooF = S = 1.040, Restrained GooF = 1.039 for all data
REM R1 = 0.0634 for 3367 Fo > 4sig(Fo) and 0.0730 for all 3850 data
REM 401 parameters refined using 3 restraints

END

WGHT      0.1354      0.0853

REM Highest difference peak  0.549,  deepest hole -0.308,  1-sigma level  0.067
Q1    1   0.4167  0.0447  0.2029  11.00000  0.05    0.47
Q2    1  -0.0476  0.8796  0.6345  11.00000  0.05    0.41
Q3    1   0.0594  0.9661  0.8015  11.00000  0.05    0.35
Q4    1   0.6952  0.0617  0.3773  11.00000  0.05    0.31
Q5    1   0.5354  0.1344  0.3643  11.00000  0.05    0.31
Q6    1   1.3099  0.5281  0.6333  11.00000  0.05    0.29
Q7    1   1.0462  0.3319  0.5594  11.00000  0.05    0.28
Q8    1   1.0848  0.3616  0.7206  11.00000  0.05    0.27
Q9    1   1.1134  0.4228  0.6269  11.00000  0.05    0.26
Q10   1   0.5790  1.2811  0.8847  11.00000  0.05    0.25
Q11   1   0.2552  0.4650  0.3351  11.00000  0.05    0.25
Q12   1   0.1068  0.5166  0.0806  11.00000  0.05    0.25
Q13   1   1.1908  0.5044  0.9100  11.00000  0.05    0.25
Q14   1   0.3544  1.0982  0.8192  11.00000  0.05    0.24
Q15   1  -0.1332  0.6464  0.6611  11.00000  0.05    0.24
Q16   1   0.5764  0.2035  0.2580  11.00000  0.05    0.24
Q17   1   1.1034  0.4819  1.0023  11.00000  0.05    0.23
Q18   1   0.4968  1.2597  0.8146  11.00000  0.05    0.22
Q19   1   0.0800  0.9809  0.7018  11.00000  0.05    0.21
Q20   1   0.7064  0.3590  0.3534  11.00000  0.05    0.21
;
_shelx_res_checksum              54954

_exptl_crystal_recrystallization_method 
'Re-crystallisation from solvent: Pentane'
####################################################################### 
# 
# This file contains crystal structure data downloaded from the 
# Cambridge Structural Database (CSD) hosted by the Cambridge 
# Crystallographic Data Centre (CCDC).
# 
# Full information about CCDC data access policies and citation 
# guidelines are available at http://www.ccdc.cam.ac.uk/access/V1 
# 
# Audit and citation data items may have been added by the CCDC. 
# Please retain this information to preserve the provenance of 
# this file and to allow appropriate attribution of the data. 
# 
#######################################################################

data_CU-5883
_database_code_depnum_ccdc_archive 'CCDC 2563365'
loop_
_audit_author_name
_audit_author_address
'Elisabeth Irran'
;Technical University of Berlin
Germany
;
_audit_update_record             
;
2026-06-18 deposited with the CCDC.	2026-07-09 downloaded from the CCDC.
;

_audit_creation_method           'CrysAlisPro 1.171.43.143a (Rigaku OD, 2024)'
_shelx_SHELXL_version_number     2025/1
_chemical_name_systematic        
'methyl (R)-4-((4-fluorophenyl)(1-methylsiletan-1-yl)methyl)benzoate'
_chemical_name_common            ?
_chemical_melting_point          ?
_chemical_formula_moiety         ?
_chemical_formula_sum            'C19 H21 F O2 Si'
_chemical_formula_weight         328.45

loop_
_atom_type_symbol
_atom_type_description
_atom_type_scat_dispersion_real
_atom_type_scat_dispersion_imag
_atom_type_scat_source
C C 0.0181 0.0091 'International Tables Vol C Tables 4.2.6.8 and 6.1.1.4'
H H 0.0000 0.0000 'International Tables Vol C Tables 4.2.6.8 and 6.1.1.4'
O O 0.0492 0.0322 'International Tables Vol C Tables 4.2.6.8 and 6.1.1.4'
F F 0.0727 0.0534 'International Tables Vol C Tables 4.2.6.8 and 6.1.1.4'
Si Si 0.2541 0.3302 'International Tables Vol C Tables 4.2.6.8 and 6.1.1.4'

_space_group_crystal_system      monoclinic
_space_group_IT_number           4
_space_group_name_H-M_alt        'P 21'
_space_group_name_Hall           'P 2yb'

_shelx_space_group_comment       
;
The symmetry employed for this shelxl refinement is uniquely defined
by the following loop, which should always be used as a source of
symmetry information in preference to the above space-group names.
They are only intended as comments.
;

loop_
_space_group_symop_operation_xyz
'x, y, z'
'-x, y+1/2, -z'

_cell_length_a                   8.1653(2)
_cell_length_b                   25.8691(8)
_cell_length_c                   16.8174(4)
_cell_angle_alpha                90
_cell_angle_beta                 92.871(2)
_cell_angle_gamma                90
_cell_volume                     3547.86(16)
_cell_formula_units_Z            8
_cell_measurement_temperature    150(2)
_cell_measurement_reflns_used    4631
_cell_measurement_theta_min      3.0900
_cell_measurement_theta_max      72.2560

_exptl_crystal_description       plate
_exptl_crystal_colour            colourless
_exptl_crystal_density_meas      ?
_exptl_crystal_density_method    ?
_exptl_crystal_density_diffrn    1.230
_exptl_crystal_F_000             1392
_exptl_transmission_factor_min   ?
_exptl_transmission_factor_max   ?
_exptl_crystal_size_max          0.582
_exptl_crystal_size_mid          0.512
_exptl_crystal_size_min          0.126
_exptl_absorpt_coefficient_mu    1.307
_shelx_estimated_absorpt_T_min   0.517
_shelx_estimated_absorpt_T_max   0.853
_exptl_absorpt_correction_T_min  0.44292
_exptl_absorpt_correction_T_max  1.00000
_exptl_absorpt_correction_type   multi-scan
_exptl_absorpt_process_details   
;
CrysAlisPro 1.171.43.143a (Rigaku Oxford Diffraction, 2024)
Empirical absorption correction using spherical harmonics,
implemented in SCALE3 ABSPACK scaling algorithm.
;
_exptl_absorpt_special_details   ?

_diffrn_ambient_temperature      150.01(10)
_diffrn_ambient_environment      N~2~
_diffrn_source                   'micro-focus sealed X-ray tube'
_diffrn_source_type              'SuperNova (Cu) X-ray Source'
_diffrn_radiation_probe          x-ray
_diffrn_radiation_type           'Cu K\a'
_diffrn_radiation_wavelength     1.54184
_diffrn_radiation_monochromator  mirror
_diffrn_measurement_device       'four-circle diffractometer'
_diffrn_measurement_device_type  'SuperNova, Single source at offset/far, Atlas'
_diffrn_detector                 'CCD plate'
_diffrn_detector_type            Atlas
_diffrn_detector_area_resol_mean 10.5435
_diffrn_reflns_number            13229
_diffrn_reflns_av_unetI/netI     0.0567
_diffrn_reflns_av_R_equivalents  0.0397
_diffrn_reflns_limit_h_min       -9
_diffrn_reflns_limit_h_max       9
_diffrn_reflns_limit_k_min       -27
_diffrn_reflns_limit_k_max       31
_diffrn_reflns_limit_l_min       -19
_diffrn_reflns_limit_l_max       20
_diffrn_reflns_theta_min         2.631
_diffrn_reflns_theta_max         72.601
_diffrn_reflns_theta_full        67.684
_diffrn_measured_fraction_theta_max 0.962
_diffrn_measured_fraction_theta_full 0.995
_diffrn_reflns_Laue_measured_fraction_max 0.962
_diffrn_reflns_Laue_measured_fraction_full 0.995
_diffrn_reflns_point_group_measured_fraction_max 0.691
_diffrn_reflns_point_group_measured_fraction_full 0.725
_reflns_number_total             9739
_reflns_number_gt                7995
_reflns_threshold_expression     'I > 2\s(I)'
_reflns_Friedel_coverage         0.405
_reflns_Friedel_fraction_max     0.408
_reflns_Friedel_fraction_full    0.442

_reflns_special_details          
;
 Reflections were merged by SHELXL according to the crystal
 class for the calculation of statistics and refinement.
 
 _reflns_Friedel_fraction is defined as the number of unique
 Friedel pairs measured divided by the number that would be
 possible theoretically, ignoring centric projections and
 systematic absences.
;

_computing_data_collection       'CrysAlisPro 1.171.43.143a (Rigaku OD, 2024)'
_computing_cell_refinement       'CrysAlisPro 1.171.43.143a (Rigaku OD, 2024)'
_computing_data_reduction        'CrysAlisPro 1.171.43.143a (Rigaku OD, 2024)'
_computing_structure_solution    'SHELXT 2018/2 (Sheldrick, 2018)'
_computing_structure_refinement  'SHELXL-2025/1 (Sheldrick, 2025)'
_computing_molecular_graphics    ?
_computing_publication_material  ?
_refine_special_details          ?
_refine_ls_structure_factor_coef Fsqd
_refine_ls_matrix_type           full
_refine_ls_weighting_scheme      calc
_refine_ls_weighting_details     
'w=1/[\s^2^(Fo^2^)+(0.0850P)^2^+1.6250P] where P=(Fo^2^+2Fc^2^)/3'
_atom_sites_solution_primary     direct
_atom_sites_solution_secondary   ?
_atom_sites_solution_hydrogens   geom
_refine_ls_hydrogen_treatment    constr
_refine_ls_extinction_method     none
_refine_ls_extinction_coef       .
_refine_ls_abs_structure_details 
;
 Flack x determined using 1844 quotients [(I+)-(I-)]/[(I+)+(I-)]
 (Parsons, Flack and Wagner, Acta Cryst. B69 (2013) 249-259).
;
_refine_ls_abs_structure_Flack   0.15(3)
_chemical_absolute_configuration ad
_refine_ls_number_reflns         9739
_refine_ls_number_parameters     847
_refine_ls_number_restraints     7
_refine_ls_R_factor_all          0.0754
_refine_ls_R_factor_gt           0.0611
_refine_ls_wR_factor_ref         0.1754
_refine_ls_wR_factor_gt          0.1592
_refine_ls_goodness_of_fit_ref   1.023
_refine_ls_restrained_S_all      1.023
_refine_ls_shift/su_max          0.000
_refine_ls_shift/su_mean         0.000

loop_
_atom_site_label
_atom_site_type_symbol
_atom_site_fract_x
_atom_site_fract_y
_atom_site_fract_z
_atom_site_U_iso_or_equiv
_atom_site_adp_type
_atom_site_occupancy
_atom_site_site_symmetry_order
_atom_site_calc_flag
_atom_site_refinement_flags_posn
_atom_site_refinement_flags_adp
_atom_site_refinement_flags_occupancy
_atom_site_disorder_assembly
_atom_site_disorder_group
Si1 Si -0.40006(17) 0.62471(7) 0.76722(9) 0.0363(4) Uani 1 1 d . . . . .
Si2 Si 0.67594(18) 0.40397(7) 0.49981(9) 0.0389(4) Uani 1 1 d . . . . .
Si3 Si 1.09833(17) 0.61411(7) 0.26337(9) 0.0378(4) Uani 1 1 d . . . . .
F1 F -1.0118(5) 0.74990(17) 0.9145(3) 0.0669(12) Uani 1 1 d . . . . .
F2 F 0.0842(5) 0.25020(15) 0.3554(2) 0.0608(11) Uani 1 1 d . . . . .
F3 F 0.4913(5) 0.73736(16) 0.4072(3) 0.0616(11) Uani 1 1 d . . . . .
O1 O -0.7256(7) 0.3593(2) 0.7428(3) 0.0638(14) Uani 1 1 d . . . . .
O2 O -0.9192(7) 0.3965(2) 0.6653(3) 0.0692(15) Uani 1 1 d . . . . .
O3 O 0.2612(6) 0.65369(17) 0.4983(3) 0.0485(11) Uani 1 1 d . . . . .
O4 O 0.1167(5) 0.61223(19) 0.5886(2) 0.0497(11) Uani 1 1 d . . . . .
O5 O 0.6310(6) 0.3746(2) 0.1784(3) 0.0642(14) Uani 1 1 d . . . . .
O6 O 0.8356(8) 0.3374(2) 0.2524(4) 0.0810(17) Uani 1 1 d . . . . .
C1 C -0.5563(6) 0.5963(2) 0.8358(3) 0.0350(13) Uani 1 1 d . . . . .
H1 H -0.494320 0.588200 0.887058 0.042 Uiso 1 1 calc R U . . .
C2 C -0.6232(6) 0.5454(2) 0.8045(3) 0.0345(12) Uani 1 1 d . . . . .
C3 C -0.7657(6) 0.5421(3) 0.7550(3) 0.0386(13) Uani 1 1 d . . . . .
H3 H -0.823939 0.572694 0.740464 0.046 Uiso 1 1 calc R U . . .
C4 C -0.8226(7) 0.4951(3) 0.7270(3) 0.0408(14) Uani 1 1 d . . . . .
H4 H -0.920411 0.493889 0.694021 0.049 Uiso 1 1 calc R U . . .
C5 C -0.7409(7) 0.4496(3) 0.7459(3) 0.0383(13) Uani 1 1 d . . . . .
C6 C -0.5950(7) 0.4523(3) 0.7947(4) 0.0448(14) Uani 1 1 d . . . . .
H6 H -0.534897 0.421717 0.807386 0.054 Uiso 1 1 calc R U . . .
C7 C -0.5398(7) 0.4994(3) 0.8239(3) 0.0402(13) Uani 1 1 d . . . . .
H7 H -0.443307 0.500655 0.857786 0.048 Uiso 1 1 calc R U . . .
C8 C -0.8052(8) 0.4007(3) 0.7129(4) 0.0499(15) Uani 1 1 d . . . . .
C9 C -0.7901(13) 0.3102(3) 0.7123(6) 0.093(3) Uani 1 1 d . . . . .
H9A H -0.909529 0.309729 0.715822 0.140 Uiso 1 1 calc R U . . .
H9B H -0.741602 0.281801 0.743962 0.140 Uiso 1 1 calc R U . . .
H9C H -0.762538 0.306183 0.656588 0.140 Uiso 1 1 calc R U . . .
C10 C -0.6851(6) 0.6359(2) 0.8557(3) 0.0355(12) Uani 1 1 d . . . . .
C11 C -0.7628(7) 0.6663(3) 0.7969(4) 0.0479(16) Uani 1 1 d . . . . .
H11 H -0.739522 0.660923 0.742735 0.057 Uiso 1 1 calc R U . . .
C12 C -0.8753(7) 0.7050(3) 0.8162(4) 0.0520(17) Uani 1 1 d . . . . .
H12 H -0.928622 0.725674 0.776112 0.062 Uiso 1 1 calc R U . . .
C13 C -0.9053(7) 0.7117(3) 0.8957(4) 0.0481(16) Uani 1 1 d . . . . .
C14 C -0.8313(7) 0.6828(3) 0.9539(4) 0.0464(15) Uani 1 1 d . . . . .
H14 H -0.854645 0.688756 1.007963 0.056 Uiso 1 1 calc R U . . .
C15 C -0.7202(7) 0.6442(2) 0.9347(3) 0.0388(13) Uani 1 1 d . . . . .
H15 H -0.668615 0.623727 0.975546 0.047 Uiso 1 1 calc R U . . .
C16 C -0.4420(7) 0.6196(3) 0.6564(3) 0.0528(18) Uani 1 1 d . . . . .
H16A H -0.520363 0.591992 0.639878 0.063 Uiso 1 1 calc R U . . .
H16B H -0.470543 0.652835 0.629945 0.063 Uiso 1 1 calc R U . . .
C17 C -0.2567(7) 0.6039(3) 0.6527(4) 0.0522(17) Uani 1 1 d . . . . .
H17A H -0.241328 0.576077 0.613424 0.063 Uiso 1 1 calc R U . . .
H17B H -0.187218 0.633882 0.640134 0.063 Uiso 1 1 calc R U . . .
C18 C -0.2214(7) 0.5848(3) 0.7391(4) 0.0466(15) Uani 1 1 d . . . . .
H18A H -0.114814 0.596389 0.763433 0.056 Uiso 1 1 calc R U . . .
H18B H -0.236782 0.547105 0.746181 0.056 Uiso 1 1 calc R U . . .
C19 C -0.3404(8) 0.6906(3) 0.8036(4) 0.0561(17) Uani 1 1 d . . . . .
H19A H -0.288800 0.687998 0.857344 0.084 Uiso 1 1 calc R U . . .
H19B H -0.438247 0.712423 0.804804 0.084 Uiso 1 1 calc R U . . .
H19C H -0.262695 0.705867 0.767760 0.084 Uiso 1 1 calc R U . . .
C20 C 0.4992(7) 0.4203(2) 0.4253(3) 0.0340(12) Uani 1 1 d . . . . .
H20 H 0.550538 0.428499 0.374017 0.041 Uiso 1 1 calc R U . . .
C21 C 0.4148(6) 0.4696(2) 0.4503(3) 0.0305(11) Uani 1 1 d . . . . .
C22 C 0.4699(7) 0.5173(2) 0.4240(3) 0.0346(12) Uani 1 1 d . . . . .
H22 H 0.555743 0.517973 0.387956 0.042 Uiso 1 1 calc R U . . .
C23 C 0.4049(6) 0.5633(2) 0.4483(3) 0.0340(11) Uani 1 1 d . . . . .
H23 H 0.444400 0.595109 0.428516 0.041 Uiso 1 1 calc R U . . .
C24 C 0.2792(6) 0.5629(2) 0.5027(3) 0.0324(11) Uani 1 1 d . . . . .
C25 C 0.2209(6) 0.5162(2) 0.5281(3) 0.0346(12) Uani 1 1 d . . . . .
H25 H 0.134225 0.515732 0.563684 0.041 Uiso 1 1 calc R U . . .
C26 C 0.2862(6) 0.4695(2) 0.5027(3) 0.0335(12) Uani 1 1 d . . . . .
H26 H 0.243531 0.437622 0.520772 0.040 Uiso 1 1 calc R U . . .
C27 C 0.2096(6) 0.6106(2) 0.5349(3) 0.0361(12) Uani 1 1 d . . . . .
C28 C 0.2002(10) 0.7026(3) 0.5282(5) 0.063(2) Uani 1 1 d . . . . .
H28A H 0.080053 0.702507 0.524250 0.095 Uiso 1 1 calc R U . . .
H28B H 0.241254 0.731106 0.496398 0.095 Uiso 1 1 calc R U . . .
H28C H 0.238298 0.706995 0.583948 0.095 Uiso 1 1 calc R U . . .
C29 C 0.3864(7) 0.3749(2) 0.4081(3) 0.0369(12) Uani 1 1 d . . . . .
C30 C 0.3374(8) 0.3631(2) 0.3299(3) 0.0417(13) Uani 1 1 d . . . . .
H30 H 0.373638 0.384136 0.287988 0.050 Uiso 1 1 calc R U . . .
C31 C 0.2358(8) 0.3208(3) 0.3118(4) 0.0491(15) Uani 1 1 d . . . . .
H31 H 0.204214 0.312766 0.258112 0.059 Uiso 1 1 calc R U . . .
C32 C 0.1836(8) 0.2917(2) 0.3718(4) 0.0453(15) Uani 1 1 d . . . . .
C33 C 0.2283(8) 0.3015(3) 0.4506(4) 0.0480(15) Uani 1 1 d . . . . .
H33 H 0.190826 0.280010 0.491807 0.058 Uiso 1 1 calc R U . . .
C34 C 0.3292(8) 0.3434(2) 0.4681(3) 0.0427(14) Uani 1 1 d . . . . .
H34 H 0.360214 0.350910 0.522063 0.051 Uiso 1 1 calc R U . . .
C35 C 0.7998(8) 0.4612(3) 0.5335(4) 0.0518(16) Uani 1 1 d . . . . .
H35A H 0.917954 0.453815 0.543756 0.062 Uiso 1 1 calc R U . . .
H35B H 0.783027 0.492139 0.499393 0.062 Uiso 1 1 calc R U . . .
C36 C 0.6989(9) 0.4617(3) 0.6100(4) 0.0578(18) Uani 1 1 d . . . . .
H36A H 0.770390 0.467262 0.658500 0.069 Uiso 1 1 calc R U . . .
H36B H 0.612417 0.488510 0.606866 0.069 Uiso 1 1 calc R U . . .
C37 C 0.6247(8) 0.4069(3) 0.6083(4) 0.0518(16) Uani 1 1 d . . . . .
H37A H 0.505791 0.405953 0.617068 0.062 Uiso 1 1 calc R U . . .
H37B H 0.685661 0.381741 0.642745 0.062 Uiso 1 1 calc R U . . .
C38 C 0.7814(9) 0.3450(3) 0.4646(5) 0.0612(19) Uani 1 1 d . . . . .
H38A H 0.826352 0.351965 0.412715 0.092 Uiso 1 1 calc R U . . .
H38B H 0.702742 0.316481 0.459539 0.092 Uiso 1 1 calc R U . . .
H38C H 0.870657 0.335671 0.503042 0.092 Uiso 1 1 calc R U . . .
C39 C 0.9506(6) 0.5832(2) 0.3340(3) 0.0348(12) Uani 1 1 d . . . . .
H39 H 1.015662 0.577244 0.385162 0.042 Uiso 1 1 calc R U . . .
C40 C 0.8947(6) 0.5300(2) 0.3049(3) 0.0342(12) Uani 1 1 d . . . . .
C41 C 0.7537(7) 0.5222(3) 0.2545(3) 0.0405(13) Uani 1 1 d . . . . .
H41 H 0.688166 0.550732 0.237079 0.049 Uiso 1 1 calc R U . . .
C42 C 0.7111(7) 0.4721(3) 0.2303(3) 0.0447(15) Uani 1 1 d . . . . .
H42 H 0.615434 0.467060 0.196706 0.054 Uiso 1 1 calc R U . . .
C43 C 0.8037(8) 0.4298(3) 0.2538(4) 0.0442(14) Uani 1 1 d . . . . .
C44 C 0.9444(8) 0.4377(3) 0.3032(4) 0.0492(15) Uani 1 1 d . . . . .
H44 H 1.011005 0.409155 0.319560 0.059 Uiso 1 1 calc R U . . .
C45 C 0.9866(7) 0.4870(3) 0.3283(4) 0.0461(15) Uani 1 1 d . . . . .
H45 H 1.081478 0.491540 0.362621 0.055 Uiso 1 1 calc R U . . .
C46 C 0.7621(9) 0.3757(3) 0.2307(4) 0.0542(17) Uani 1 1 d . . . . .
C47 C 0.5856(11) 0.3198(4) 0.1612(6) 0.089(3) Uani 1 1 d . . . . .
H47A H 0.676939 0.302291 0.136747 0.133 Uiso 1 1 calc R U . . .
H47B H 0.488441 0.318759 0.124509 0.133 Uiso 1 1 calc R U . . .
H47C H 0.561447 0.302226 0.210873 0.133 Uiso 1 1 calc R U . . .
C48 C 0.8175(6) 0.6217(2) 0.3530(3) 0.0349(12) Uani 1 1 d . . . . .
C49 C 0.7217(7) 0.6465(3) 0.2933(3) 0.0416(14) Uani 1 1 d . . . . .
H49 H 0.734244 0.637222 0.239319 0.050 Uiso 1 1 calc R U . . .
C50 C 0.6083(7) 0.6843(3) 0.3112(4) 0.0424(14) Uani 1 1 d . . . . .
H50 H 0.541110 0.700191 0.270435 0.051 Uiso 1 1 calc R U . . .
C51 C 0.5965(7) 0.6980(2) 0.3901(4) 0.0448(15) Uani 1 1 d . . . . .
C52 C 0.6873(7) 0.6752(3) 0.4509(4) 0.0448(15) Uani 1 1 d . . . . .
H52 H 0.675409 0.685378 0.504603 0.054 Uiso 1 1 calc R U . . .
C53 C 0.7982(7) 0.6365(2) 0.4319(3) 0.0385(13) Uani 1 1 d . . . . .
H53 H 0.861672 0.620002 0.473346 0.046 Uiso 1 1 calc R U . . .
C54 C 1.0529(7) 0.6073(3) 0.1531(3) 0.0533(18) Uani 1 1 d . . . . .
H54A H 0.979069 0.578183 0.137913 0.064 Uiso 1 1 calc R U . . .
H54B H 1.017554 0.639704 0.126003 0.064 Uiso 1 1 calc R U . . .
C55 C 1.2395(7) 0.5949(3) 0.1481(4) 0.0544(19) Uani 1 1 d . . . . .
H55A H 1.258240 0.567193 0.108886 0.065 Uiso 1 1 calc R U . . .
H55B H 1.302940 0.625940 0.134376 0.065 Uiso 1 1 calc R U . . .
C56 C 1.2830(7) 0.5765(3) 0.2349(4) 0.0470(15) Uani 1 1 d . . . . .
H56A H 1.388420 0.590027 0.257920 0.056 Uiso 1 1 calc R U . . .
H56B H 1.273931 0.538715 0.242814 0.056 Uiso 1 1 calc R U . . .
C57 C 1.1446(8) 0.6814(3) 0.2958(4) 0.0557(17) Uani 1 1 d . . . . .
H57A H 1.202522 0.680940 0.348246 0.084 Uiso 1 1 calc R U . . .
H57B H 1.041962 0.700812 0.298965 0.084 Uiso 1 1 calc R U . . .
H57C H 1.213663 0.698105 0.257254 0.084 Uiso 1 1 calc R U . . .
Si4 Si 1.15479(18) 0.40093(7) -0.00863(10) 0.0415(4) Uani 1 1 d . . . . .
F4 F 0.5504(5) 0.25457(17) -0.1569(2) 0.0672(12) Uani 1 1 d . . . . .
O7 O 0.7507(5) 0.65261(17) 0.0024(3) 0.0453(10) Uani 1 1 d . . . . .
O8 O 0.6115(5) 0.61083(19) 0.0947(2) 0.0470(10) Uani 1 1 d . . . . .
C58 C 0.9766(6) 0.4204(2) -0.0804(3) 0.0347(12) Uani 1 1 d . . . . .
H58 H 1.026681 0.429429 -0.131661 0.042 Uiso 1 1 calc R U . . .
C59 C 0.8971(6) 0.4694(2) -0.0522(3) 0.0304(11) Uani 1 1 d . . . . .
C60 C 0.7717(6) 0.4687(2) 0.0014(3) 0.0329(11) Uani 1 1 d . . . . .
H60 H 0.730072 0.436682 0.019214 0.039 Uiso 1 1 calc R U . . .
C61 C 0.7072(6) 0.5151(2) 0.0290(3) 0.0348(12) Uani 1 1 d . . . . .
H61 H 0.621337 0.514112 0.065016 0.042 Uiso 1 1 calc R U . . .
C62 C 0.7659(6) 0.5620(2) 0.0048(3) 0.0303(11) Uani 1 1 d . . . . .
C63 C 0.8903(7) 0.5632(2) -0.0504(3) 0.0358(12) Uani 1 1 d . . . . .
H63 H 0.929985 0.595317 -0.069074 0.043 Uiso 1 1 calc R U . . .
C64 C 0.9535(6) 0.5173(2) -0.0770(3) 0.0347(12) Uani 1 1 d . . . . .
H64 H 1.038427 0.518386 -0.113540 0.042 Uiso 1 1 calc R U . . .
C65 C 0.6996(6) 0.6093(2) 0.0388(3) 0.0351(12) Uani 1 1 d . . . . .
C66 C 0.6920(10) 0.7008(3) 0.0345(5) 0.062(2) Uani 1 1 d . . . . .
H66A H 0.572029 0.701865 0.028599 0.093 Uiso 1 1 calc R U . . .
H66B H 0.737803 0.729877 0.005490 0.093 Uiso 1 1 calc R U . . .
H66C H 0.726523 0.703322 0.090988 0.093 Uiso 1 1 calc R U . . .
C67 C 0.8593(6) 0.3762(2) -0.0997(3) 0.0348(12) Uani 1 1 d . . . . .
C68 C 0.8083(7) 0.3420(2) -0.0419(3) 0.0405(13) Uani 1 1 d . . . . .
H68 H 0.846264 0.346769 0.011903 0.049 Uiso 1 1 calc R U . . .
C69 C 0.7051(8) 0.3016(2) -0.0606(4) 0.0442(14) Uani 1 1 d . . . . .
H69 H 0.670076 0.278841 -0.020461 0.053 Uiso 1 1 calc R U . . .
C70 C 0.6537(8) 0.2948(2) -0.1385(4) 0.0435(14) Uani 1 1 d . . . . .
C71 C 0.6994(9) 0.3264(3) -0.1979(4) 0.0516(17) Uani 1 1 d . . . . .
H71 H 0.661655 0.320616 -0.251462 0.062 Uiso 1 1 calc R U . . .
C72 C 0.8036(8) 0.3677(3) -0.1779(3) 0.0432(14) Uani 1 1 d . . . . .
H72 H 0.836874 0.390392 -0.218469 0.052 Uiso 1 1 calc R U . . .
C73 C 1.2926(8) 0.4544(3) 0.0277(5) 0.0567(18) Uani 1 1 d . . . . .
H73A H 1.405255 0.451961 0.008919 0.068 Uiso 1 1 calc R U . A 1
H73B H 1.246290 0.489338 0.017709 0.068 Uiso 1 1 calc R U . A 1
C74 C 1.278(4) 0.4369(13) 0.1072(15) 0.068(6) Uani 0.35(3) 1 d . U P B 1
H74A H 1.263764 0.466304 0.143924 0.082 Uiso 0.35(3) 1 calc R U P B 1
H74B H 1.375856 0.416781 0.125706 0.082 Uiso 0.35(3) 1 calc R U P B 1
C74A C 1.193(2) 0.4512(7) 0.1086(8) 0.066(4) Uani 0.65(3) 1 d . U P B 2
H74C H 1.268606 0.452671 0.156488 0.079 Uiso 0.65(3) 1 calc R U P B 2
H74D H 1.111590 0.479352 0.111081 0.079 Uiso 0.65(3) 1 calc R U P B 2
C75 C 1.1125(8) 0.4001(3) 0.1008(4) 0.0558(17) Uani 1 1 d . . . . .
H75A H 1.009798 0.417565 0.114525 0.067 Uiso 1 1 calc R U . B 1
H75B H 1.124855 0.365882 0.126765 0.067 Uiso 1 1 calc R U . B 1
C76 C 1.2538(9) 0.3426(3) -0.0501(5) 0.0604(19) Uani 1 1 d . . . . .
H76A H 1.291655 0.350574 -0.103114 0.091 Uiso 1 1 calc R U . . .
H76B H 1.174309 0.314254 -0.054044 0.091 Uiso 1 1 calc R U . . .
H76C H 1.347558 0.332399 -0.014927 0.091 Uiso 1 1 calc R U . . .

loop_
_atom_site_aniso_label
_atom_site_aniso_U_11
_atom_site_aniso_U_22
_atom_site_aniso_U_33
_atom_site_aniso_U_23
_atom_site_aniso_U_13
_atom_site_aniso_U_12
Si1 0.0272(7) 0.0522(11) 0.0299(7) 0.0038(7) 0.0051(5) 0.0026(6)
Si2 0.0350(7) 0.0410(9) 0.0411(8) 0.0038(8) 0.0069(6) -0.0001(7)
Si3 0.0263(7) 0.0559(12) 0.0315(7) 0.0042(7) 0.0037(6) -0.0056(7)
F1 0.048(2) 0.065(3) 0.089(3) -0.018(2) 0.023(2) 0.007(2)
F2 0.068(3) 0.051(2) 0.064(2) -0.0127(19) 0.008(2) -0.022(2)
F3 0.048(2) 0.055(2) 0.082(3) -0.004(2) 0.016(2) 0.0054(18)
O1 0.062(3) 0.050(3) 0.078(3) -0.016(3) 0.000(3) -0.003(2)
O2 0.072(3) 0.072(4) 0.062(3) -0.007(3) -0.012(3) -0.021(3)
O3 0.055(3) 0.040(2) 0.052(3) 0.000(2) 0.021(2) 0.007(2)
O4 0.042(2) 0.065(3) 0.044(2) -0.001(2) 0.0186(18) 0.013(2)
O5 0.066(3) 0.062(3) 0.065(3) -0.015(3) 0.007(2) -0.018(3)
O6 0.093(4) 0.053(3) 0.095(4) 0.004(3) -0.014(3) -0.001(3)
C1 0.031(3) 0.054(4) 0.020(2) 0.002(2) 0.0056(19) 0.001(2)
C2 0.031(3) 0.050(3) 0.023(2) 0.004(2) 0.007(2) -0.003(2)
C3 0.026(3) 0.057(4) 0.033(3) 0.003(3) 0.008(2) 0.001(2)
C4 0.031(3) 0.063(4) 0.029(3) 0.005(3) 0.008(2) 0.001(3)
C5 0.037(3) 0.055(4) 0.024(3) -0.004(2) 0.012(2) -0.009(3)
C6 0.040(3) 0.049(4) 0.047(3) 0.005(3) 0.005(3) 0.007(3)
C7 0.032(3) 0.054(4) 0.034(3) 0.004(3) 0.002(2) -0.004(3)
C8 0.049(3) 0.063(4) 0.039(3) 0.000(3) 0.015(3) -0.005(3)
C9 0.109(8) 0.056(5) 0.116(8) -0.016(6) 0.012(6) 0.011(5)
C10 0.031(3) 0.049(3) 0.027(3) 0.000(2) 0.010(2) -0.002(2)
C11 0.039(3) 0.070(4) 0.035(3) 0.000(3) 0.006(2) 0.013(3)
C12 0.038(3) 0.065(4) 0.053(4) 0.002(3) 0.006(3) 0.015(3)
C13 0.032(3) 0.051(4) 0.062(4) -0.009(3) 0.014(3) 0.000(3)
C14 0.039(3) 0.058(4) 0.044(3) -0.011(3) 0.018(3) -0.012(3)
C15 0.037(3) 0.045(3) 0.036(3) 0.000(3) 0.008(2) -0.007(2)
C16 0.035(3) 0.094(6) 0.030(3) 0.010(3) 0.006(2) -0.006(3)
C17 0.042(3) 0.076(5) 0.042(3) -0.005(3) 0.026(3) -0.008(3)
C18 0.034(3) 0.057(4) 0.050(3) -0.003(3) 0.011(3) 0.000(3)
C19 0.048(4) 0.061(4) 0.060(4) -0.003(4) 0.015(3) -0.002(3)
C20 0.038(3) 0.038(3) 0.027(2) 0.001(2) 0.007(2) 0.000(2)
C21 0.030(3) 0.035(3) 0.027(2) 0.003(2) 0.005(2) 0.000(2)
C22 0.035(3) 0.038(3) 0.033(3) 0.004(2) 0.013(2) -0.003(2)
C23 0.033(3) 0.038(3) 0.032(3) 0.005(2) 0.005(2) -0.001(2)
C24 0.029(3) 0.042(3) 0.026(3) 0.005(2) 0.002(2) 0.001(2)
C25 0.029(3) 0.050(3) 0.026(2) 0.003(2) 0.006(2) -0.002(2)
C26 0.027(3) 0.043(3) 0.030(3) 0.004(2) 0.008(2) -0.006(2)
C27 0.028(3) 0.045(3) 0.035(3) -0.001(2) -0.001(2) 0.004(2)
C28 0.075(5) 0.046(4) 0.069(5) -0.008(4) 0.015(4) 0.015(4)
C29 0.041(3) 0.042(3) 0.029(3) 0.005(2) 0.008(2) 0.003(3)
C30 0.051(3) 0.042(3) 0.032(3) -0.002(3) 0.008(2) -0.001(3)
C31 0.054(4) 0.056(4) 0.037(3) -0.009(3) 0.004(3) -0.004(3)
C32 0.044(3) 0.039(3) 0.054(4) -0.010(3) 0.010(3) -0.012(3)
C33 0.054(4) 0.050(4) 0.040(3) 0.002(3) 0.005(3) -0.004(3)
C34 0.053(3) 0.045(3) 0.030(3) 0.003(3) 0.003(3) -0.010(3)
C35 0.034(3) 0.051(4) 0.069(4) 0.003(3) -0.004(3) -0.002(3)
C36 0.053(4) 0.061(5) 0.058(4) -0.014(4) -0.003(3) -0.004(3)
C37 0.046(3) 0.065(4) 0.044(3) 0.004(3) -0.002(3) -0.004(3)
C38 0.057(4) 0.053(4) 0.075(5) 0.006(4) 0.012(4) 0.015(3)
C39 0.028(3) 0.056(4) 0.021(2) 0.002(2) 0.0040(19) 0.001(2)
C40 0.031(3) 0.051(4) 0.021(2) 0.001(2) 0.0066(19) -0.012(2)
C41 0.032(3) 0.058(4) 0.032(3) 0.005(3) 0.006(2) -0.005(3)
C42 0.034(3) 0.072(4) 0.029(3) -0.002(3) 0.008(2) -0.019(3)
C43 0.043(3) 0.052(4) 0.039(3) 0.003(3) 0.011(3) -0.011(3)
C44 0.051(4) 0.048(4) 0.048(4) 0.003(3) 0.001(3) -0.004(3)
C45 0.037(3) 0.061(4) 0.040(3) 0.009(3) 0.000(2) -0.002(3)
C46 0.058(4) 0.062(5) 0.044(4) -0.013(3) 0.015(3) -0.011(4)
C47 0.082(6) 0.072(6) 0.113(7) -0.027(6) 0.007(5) -0.022(5)
C48 0.027(2) 0.049(3) 0.029(3) 0.007(2) 0.003(2) -0.007(2)
C49 0.033(3) 0.056(4) 0.036(3) 0.004(3) 0.004(2) -0.001(3)
C50 0.030(3) 0.049(4) 0.048(3) 0.008(3) 0.003(2) -0.003(2)
C51 0.035(3) 0.040(3) 0.060(4) -0.002(3) 0.014(3) -0.004(3)
C52 0.044(3) 0.052(4) 0.040(3) -0.002(3) 0.014(3) -0.009(3)
C53 0.034(3) 0.048(4) 0.034(3) 0.003(3) 0.007(2) -0.007(2)
C54 0.037(3) 0.092(5) 0.031(3) 0.012(3) 0.003(2) -0.018(3)
C55 0.036(3) 0.090(6) 0.039(3) -0.006(3) 0.021(3) -0.014(3)
C56 0.033(3) 0.062(4) 0.046(3) -0.001(3) 0.006(2) -0.004(3)
C57 0.035(3) 0.061(4) 0.071(5) 0.000(4) 0.008(3) -0.012(3)
Si4 0.0307(7) 0.0479(10) 0.0468(9) -0.0011(8) 0.0098(6) -0.0032(7)
F4 0.079(3) 0.066(3) 0.057(2) -0.013(2) 0.010(2) -0.038(2)
O7 0.053(3) 0.038(2) 0.046(2) -0.0036(19) 0.019(2) 0.0026(19)
O8 0.039(2) 0.061(3) 0.043(2) -0.006(2) 0.0178(18) 0.004(2)
C58 0.033(3) 0.041(3) 0.031(3) -0.002(2) 0.010(2) -0.005(2)
C59 0.027(2) 0.037(3) 0.029(2) 0.002(2) 0.0078(19) -0.005(2)
C60 0.028(3) 0.036(3) 0.035(3) 0.003(2) 0.008(2) -0.008(2)
C61 0.028(3) 0.045(3) 0.031(3) -0.001(2) 0.009(2) -0.003(2)
C62 0.026(2) 0.041(3) 0.024(2) 0.000(2) 0.0038(19) -0.004(2)
C63 0.041(3) 0.039(3) 0.029(3) 0.003(2) 0.009(2) -0.002(2)
C64 0.035(3) 0.040(3) 0.030(3) 0.000(2) 0.016(2) -0.006(2)
C65 0.028(2) 0.045(3) 0.033(3) 0.000(2) 0.003(2) 0.000(2)
C66 0.070(5) 0.047(4) 0.071(5) -0.016(4) 0.014(4) 0.010(4)
C67 0.030(3) 0.040(3) 0.036(3) 0.001(2) 0.008(2) -0.001(2)
C68 0.047(3) 0.044(3) 0.031(3) 0.006(2) 0.003(2) -0.008(3)
C69 0.045(3) 0.042(3) 0.046(3) 0.007(3) 0.001(3) -0.004(3)
C70 0.042(3) 0.045(3) 0.044(3) -0.005(3) 0.008(3) -0.011(3)
C71 0.063(4) 0.059(4) 0.032(3) -0.003(3) -0.001(3) -0.021(3)
C72 0.050(3) 0.049(4) 0.032(3) 0.004(3) 0.011(2) -0.006(3)
C73 0.033(3) 0.058(4) 0.079(5) -0.008(4) 0.001(3) -0.005(3)
C74 0.043(11) 0.097(13) 0.061(9) -0.022(9) -0.032(10) -0.015(10)
C74A 0.044(8) 0.093(10) 0.059(6) -0.013(6) -0.009(7) -0.015(7)
C75 0.043(3) 0.074(5) 0.051(4) 0.005(4) 0.004(3) 0.003(4)
C76 0.049(4) 0.051(4) 0.081(5) 0.002(4) 0.000(4) 0.010(3)

_geom_special_details            
;
 All esds (except the esd in the dihedral angle between two l.s. planes)
 are estimated using the full covariance matrix.  The cell esds are taken
 into account individually in the estimation of esds in distances, angles
 and torsion angles; correlations between esds in cell parameters are only
 used when they are defined by crystal symmetry.  An approximate (isotropic)
 treatment of cell esds is used for estimating esds involving l.s. planes.
;

loop_
_geom_bond_atom_site_label_1
_geom_bond_atom_site_label_2
_geom_bond_distance
_geom_bond_site_symmetry_2
_geom_bond_publ_flag
Si1 C19 1.867(7) . ?
Si1 C18 1.868(6) . ?
Si1 C16 1.882(6) . ?
Si1 C1 1.909(5) . ?
Si1 C17 2.365(6) . ?
Si2 C38 1.862(7) . ?
Si2 C35 1.866(7) . ?
Si2 C37 1.893(6) . ?
Si2 C20 1.911(6) . ?
Si2 C36 2.379(7) . ?
Si3 C57 1.859(7) . ?
Si3 C56 1.876(6) . ?
Si3 C54 1.882(6) . ?
Si3 C39 1.910(5) . ?
Si3 C55 2.358(6) . ?
F1 C13 1.364(7) . ?
F2 C32 1.366(7) . ?
F3 C51 1.372(7) . ?
O1 C8 1.339(9) . ?
O1 C9 1.457(10) . ?
O2 C8 1.202(8) . ?
O3 C27 1.352(7) . ?
O3 C28 1.458(8) . ?
O4 C27 1.209(6) . ?
O5 C46 1.351(9) . ?
O5 C47 1.491(10) . ?
O6 C46 1.206(9) . ?
C1 C2 1.510(8) . ?
C1 C10 1.517(8) . ?
C2 C3 1.399(7) . ?
C2 C7 1.401(8) . ?
C3 C4 1.375(9) . ?
C4 C5 1.381(9) . ?
C5 C6 1.414(8) . ?
C5 C8 1.469(9) . ?
C6 C7 1.380(9) . ?
C10 C15 1.390(7) . ?
C10 C11 1.392(8) . ?
C11 C12 1.406(9) . ?
C12 C13 1.382(9) . ?
C13 C14 1.350(10) . ?
C14 C15 1.398(9) . ?
C16 C17 1.571(8) . ?
C17 C18 1.548(9) . ?
C20 C29 1.513(8) . ?
C20 C21 1.519(7) . ?
C21 C22 1.392(7) . ?
C21 C26 1.404(7) . ?
C22 C23 1.374(8) . ?
C23 C24 1.408(7) . ?
C24 C25 1.375(8) . ?
C24 C27 1.472(8) . ?
C25 C26 1.398(8) . ?
C29 C30 1.389(8) . ?
C29 C34 1.394(8) . ?
C30 C31 1.396(9) . ?
C31 C32 1.345(9) . ?
C32 C33 1.381(9) . ?
C33 C34 1.385(9) . ?
C35 C36 1.562(10) . ?
C36 C37 1.539(10) . ?
C39 C48 1.521(8) . ?
C39 C40 1.522(8) . ?
C40 C45 1.389(9) . ?
C40 C41 1.410(7) . ?
C41 C42 1.397(9) . ?
C42 C43 1.376(9) . ?
C43 C44 1.399(9) . ?
C43 C46 1.487(10) . ?
C44 C45 1.380(9) . ?
C48 C53 1.396(8) . ?
C48 C49 1.397(8) . ?
C49 C50 1.390(8) . ?
C50 C51 1.382(9) . ?
C51 C52 1.366(9) . ?
C52 C53 1.397(9) . ?
C54 C55 1.563(8) . ?
C55 C56 1.559(9) . ?
Si4 C76 1.863(7) . ?
Si4 C73 1.867(7) . ?
Si4 C75 1.889(7) . ?
Si4 C58 1.911(6) . ?
Si4 C74 2.34(2) . ?
Si4 C74A 2.369(14) . ?
F4 C70 1.365(7) . ?
O7 C65 1.351(7) . ?
O7 C66 1.450(8) . ?
O8 C65 1.213(6) . ?
C58 C59 1.511(8) . ?
C58 C67 1.515(8) . ?
C59 C64 1.394(7) . ?
C59 C60 1.398(7) . ?
C60 C61 1.397(8) . ?
C61 C62 1.373(8) . ?
C62 C63 1.411(7) . ?
C62 C65 1.467(8) . ?
C63 C64 1.378(8) . ?
C67 C72 1.387(8) . ?
C67 C68 1.393(8) . ?
C68 C69 1.369(8) . ?
C69 C70 1.367(9) . ?
C70 C71 1.357(9) . ?
C71 C72 1.396(9) . ?
C73 C74 1.42(3) . ?
C73 C74A 1.620(16) . ?
C74 C75 1.65(3) . ?
C74A C75 1.480(16) . ?

loop_
_geom_angle_atom_site_label_1
_geom_angle_atom_site_label_2
_geom_angle_atom_site_label_3
_geom_angle
_geom_angle_site_symmetry_1
_geom_angle_site_symmetry_3
_geom_angle_publ_flag
C19 Si1 C18 113.2(3) . . ?
C19 Si1 C16 114.8(4) . . ?
C18 Si1 C16 79.4(3) . . ?
C19 Si1 C1 109.0(3) . . ?
C18 Si1 C1 119.6(3) . . ?
C16 Si1 C1 118.5(3) . . ?
C19 Si1 C17 110.0(3) . . ?
C18 Si1 C17 40.8(3) . . ?
C16 Si1 C17 41.5(2) . . ?
C1 Si1 C17 141.0(3) . . ?
C38 Si2 C35 119.6(3) . . ?
C38 Si2 C37 117.9(3) . . ?
C35 Si2 C37 79.5(3) . . ?
C38 Si2 C20 108.6(3) . . ?
C35 Si2 C20 113.8(3) . . ?
C37 Si2 C20 115.3(3) . . ?
C38 Si2 C36 137.9(3) . . ?
C35 Si2 C36 41.0(3) . . ?
C37 Si2 C36 40.2(3) . . ?
C20 Si2 C36 113.5(3) . . ?
C57 Si3 C56 114.0(3) . . ?
C57 Si3 C54 113.8(4) . . ?
C56 Si3 C54 79.7(3) . . ?
C57 Si3 C39 109.6(3) . . ?
C56 Si3 C39 118.8(3) . . ?
C54 Si3 C39 118.3(3) . . ?
C57 Si3 C55 109.8(3) . . ?
C56 Si3 C55 41.3(3) . . ?
C54 Si3 C55 41.4(2) . . ?
C39 Si3 C55 140.6(3) . . ?
C8 O1 C9 113.9(6) . . ?
C27 O3 C28 116.1(5) . . ?
C46 O5 C47 109.2(7) . . ?
C2 C1 C10 115.0(4) . . ?
C2 C1 Si1 111.5(3) . . ?
C10 C1 Si1 111.4(4) . . ?
C3 C2 C7 117.8(6) . . ?
C3 C2 C1 122.4(5) . . ?
C7 C2 C1 119.7(5) . . ?
C4 C3 C2 121.0(6) . . ?
C3 C4 C5 121.5(5) . . ?
C4 C5 C6 118.4(6) . . ?
C4 C5 C8 119.1(6) . . ?
C6 C5 C8 122.5(6) . . ?
C7 C6 C5 120.0(6) . . ?
C6 C7 C2 121.4(5) . . ?
O2 C8 O1 121.5(7) . . ?
O2 C8 C5 125.5(7) . . ?
O1 C8 C5 113.0(5) . . ?
C15 C10 C11 118.8(6) . . ?
C15 C10 C1 119.6(5) . . ?
C11 C10 C1 121.5(5) . . ?
C10 C11 C12 121.2(6) . . ?
C13 C12 C11 117.6(6) . . ?
C14 C13 F1 120.0(6) . . ?
C14 C13 C12 122.5(6) . . ?
F1 C13 C12 117.5(6) . . ?
C13 C14 C15 119.9(6) . . ?
C10 C15 C14 120.0(6) . . ?
C17 C16 Si1 85.9(4) . . ?
C18 C17 C16 100.4(4) . . ?
C18 C17 Si1 52.1(3) . . ?
C16 C17 Si1 52.6(3) . . ?
C17 C18 Si1 87.1(4) . . ?
C29 C20 C21 115.1(4) . . ?
C29 C20 Si2 112.7(4) . . ?
C21 C20 Si2 110.0(4) . . ?
C22 C21 C26 117.7(5) . . ?
C22 C21 C20 119.8(4) . . ?
C26 C21 C20 122.4(5) . . ?
C23 C22 C21 122.5(5) . . ?
C22 C23 C24 119.5(5) . . ?
C25 C24 C23 118.9(5) . . ?
C25 C24 C27 118.4(5) . . ?
C23 C24 C27 122.8(5) . . ?
C24 C25 C26 121.5(5) . . ?
C25 C26 C21 119.9(5) . . ?
O4 C27 O3 122.2(6) . . ?
O4 C27 C24 125.0(6) . . ?
O3 C27 C24 112.8(4) . . ?
C30 C29 C34 117.8(6) . . ?
C30 C29 C20 119.7(5) . . ?
C34 C29 C20 122.5(5) . . ?
C29 C30 C31 121.2(6) . . ?
C32 C31 C30 118.8(6) . . ?
C31 C32 F2 119.7(6) . . ?
C31 C32 C33 122.6(6) . . ?
F2 C32 C33 117.6(6) . . ?
C32 C33 C34 118.2(6) . . ?
C33 C34 C29 121.4(6) . . ?
C36 C35 Si2 87.4(4) . . ?
C37 C36 C35 101.6(5) . . ?
C37 C36 Si2 52.6(3) . . ?
C35 C36 Si2 51.6(3) . . ?
C36 C37 Si2 87.1(4) . . ?
C48 C39 C40 117.0(4) . . ?
C48 C39 Si3 109.7(4) . . ?
C40 C39 Si3 111.5(3) . . ?
C45 C40 C41 117.9(6) . . ?
C45 C40 C39 119.0(5) . . ?
C41 C40 C39 123.1(5) . . ?
C42 C41 C40 119.5(6) . . ?
C43 C42 C41 121.9(5) . . ?
C42 C43 C44 118.5(6) . . ?
C42 C43 C46 123.9(6) . . ?
C44 C43 C46 117.6(6) . . ?
C45 C44 C43 120.1(6) . . ?
C44 C45 C40 122.1(6) . . ?
O6 C46 O5 123.1(7) . . ?
O6 C46 C43 126.2(7) . . ?
O5 C46 C43 110.7(7) . . ?
C53 C48 C49 118.1(5) . . ?
C53 C48 C39 119.7(5) . . ?
C49 C48 C39 122.0(5) . . ?
C50 C49 C48 121.5(6) . . ?
C51 C50 C49 117.9(6) . . ?
C52 C51 F3 119.0(6) . . ?
C52 C51 C50 123.1(6) . . ?
F3 C51 C50 117.8(6) . . ?
C51 C52 C53 118.1(6) . . ?
C48 C53 C52 121.3(5) . . ?
C55 C54 Si3 85.8(3) . . ?
C56 C55 C54 100.9(4) . . ?
C56 C55 Si3 52.6(3) . . ?
C54 C55 Si3 52.8(3) . . ?
C55 C56 Si3 86.2(4) . . ?
C76 Si4 C73 117.2(3) . . ?
C76 Si4 C75 117.3(4) . . ?
C73 Si4 C75 80.0(3) . . ?
C76 Si4 C58 107.9(3) . . ?
C73 Si4 C58 116.1(3) . . ?
C75 Si4 C58 116.6(3) . . ?
C76 Si4 C74 117.2(10) . . ?
C73 Si4 C74 37.4(7) . . ?
C75 Si4 C74 44.5(8) . . ?
C58 Si4 C74 134.7(9) . . ?
C76 Si4 C74A 135.5(6) . . ?
C73 Si4 C74A 43.0(4) . . ?
C75 Si4 C74A 38.6(4) . . ?
C58 Si4 C74A 116.5(5) . . ?
C65 O7 C66 115.4(5) . . ?
C59 C58 C67 115.0(4) . . ?
C59 C58 Si4 110.3(4) . . ?
C67 C58 Si4 112.9(4) . . ?
C64 C59 C60 117.8(5) . . ?
C64 C59 C58 119.9(4) . . ?
C60 C59 C58 122.2(5) . . ?
C61 C60 C59 120.3(5) . . ?
C62 C61 C60 121.1(5) . . ?
C61 C62 C63 119.2(5) . . ?
C61 C62 C65 118.8(5) . . ?
C63 C62 C65 121.9(5) . . ?
C64 C63 C62 119.1(5) . . ?
C63 C64 C59 122.4(5) . . ?
O8 C65 O7 122.2(5) . . ?
O8 C65 C62 124.9(5) . . ?
O7 C65 C62 112.8(4) . . ?
C72 C67 C68 117.7(5) . . ?
C72 C67 C58 119.7(5) . . ?
C68 C67 C58 122.5(5) . . ?
C69 C68 C67 121.8(5) . . ?
C70 C69 C68 118.3(6) . . ?
C71 C70 F4 118.9(5) . . ?
C71 C70 C69 123.0(6) . . ?
F4 C70 C69 118.2(5) . . ?
C70 C71 C72 118.1(5) . . ?
C67 C72 C71 121.0(5) . . ?
C74 C73 Si4 89.7(10) . . ?
C74A C73 Si4 85.3(6) . . ?
C73 C74 C75 103.2(12) . . ?
C73 C74 Si4 52.9(7) . . ?
C75 C74 Si4 53.1(6) . . ?
C75 C74A C73 102.2(9) . . ?
C75 C74A Si4 52.9(5) . . ?
C73 C74A Si4 51.8(5) . . ?
C74A C75 Si4 88.5(6) . . ?
C74 C75 Si4 82.4(10) . . ?

_refine_diff_density_max         0.386
_refine_diff_density_min         -0.375
_refine_diff_density_rms         0.057

_shelx_res_file                  
;
TITL CU-5883 in P2(1)
    C:\Users\ELISAB~1\Desktop\EINKRI~1\Bolomey\CU-5883\CU-5883.res
    created by SHELXL-2025/1 at 16:27:56 on 18-Jun-2026
CELL 1.54184 8.1653 25.8691 16.8174 90.000 92.871 90.000
ZERR 8.0000 0.0002 0.0008 0.0004 0.000 0.002 0.000
LATT -1
SYMM -X, 0.5+Y, -Z
SFAC C H O F SI
UNIT 152 168 16 8 8
BOND
SIMU 0.01 C74 C74a
DELU 0.01 c74 c74a
ACTA
FMAP 2 1 53
PLAN 20 0 0
LIST 2 1
SIZE 0.582 0.512 0.126
TEMP -123
L.S. 10
WGHT    0.085000    1.625000
FVAR       0.33753   0.35443
SI1   5   -0.400063    0.624714    0.767224    11.00000    0.02718    0.05224 =
         0.02991    0.00376    0.00511    0.00258
SI2   5    0.675945    0.403969    0.499809    11.00000    0.03500    0.04099 =
         0.04111    0.00376    0.00694   -0.00015
SI3   5    1.098333    0.614107    0.263368    11.00000    0.02626    0.05589 =
         0.03151    0.00418    0.00374   -0.00559
F1    4   -1.011779    0.749902    0.914492    11.00000    0.04839    0.06544 =
         0.08877   -0.01779    0.02256    0.00690
F2    4    0.084223    0.250204    0.355353    11.00000    0.06793    0.05073 =
         0.06421   -0.01273    0.00808   -0.02195
F3    4    0.491325    0.737365    0.407226    11.00000    0.04827    0.05539 =
         0.08232   -0.00394    0.01596    0.00540
O1    3   -0.725623    0.359296    0.742792    11.00000    0.06234    0.05040 =
         0.07827   -0.01648    0.00040   -0.00280
O2    3   -0.919169    0.396544    0.665285    11.00000    0.07176    0.07202 =
         0.06246   -0.00706   -0.01162   -0.02131
O3    3    0.261216    0.653685    0.498305    11.00000    0.05478    0.04028 =
         0.05237   -0.00009    0.02050    0.00736
O4    3    0.116658    0.612235    0.588595    11.00000    0.04173    0.06480 =
         0.04424   -0.00127    0.01863    0.01276
O5    3    0.630981    0.374612    0.178403    11.00000    0.06596    0.06244 =
         0.06464   -0.01502    0.00661   -0.01826
O6    3    0.835574    0.337421    0.252428    11.00000    0.09324    0.05267 =
         0.09512    0.00377   -0.01409   -0.00111
C1    1   -0.556266    0.596278    0.835761    11.00000    0.03132    0.05426 =
         0.01990    0.00170    0.00557    0.00133
AFIX  13
H1    2   -0.494320    0.588200    0.887058    11.00000   -1.20000
AFIX   0
C2    1   -0.623151    0.545379    0.804451    11.00000    0.03145    0.04952 =
         0.02322    0.00369    0.00699   -0.00298
C3    1   -0.765659    0.542058    0.754979    11.00000    0.02624    0.05700 =
         0.03306    0.00289    0.00758    0.00103
AFIX  43
H3    2   -0.823939    0.572694    0.740464    11.00000   -1.20000
AFIX   0
C4    1   -0.822629    0.495099    0.727046    11.00000    0.03102    0.06264 =
         0.02946    0.00523    0.00849    0.00052
AFIX  43
H4    2   -0.920411    0.493889    0.694021    11.00000   -1.20000
AFIX   0
C5    1   -0.740852    0.449649    0.745937    11.00000    0.03712    0.05454 =
         0.02434   -0.00371    0.01193   -0.00935
C6    1   -0.594960    0.452324    0.794694    11.00000    0.03952    0.04855 =
         0.04662    0.00451    0.00538    0.00652
AFIX  43
H6    2   -0.534897    0.421717    0.807386    11.00000   -1.20000
AFIX   0
C7    1   -0.539804    0.499402    0.823852    11.00000    0.03210    0.05396 =
         0.03439    0.00425    0.00169   -0.00365
AFIX  43
H7    2   -0.443307    0.500655    0.857786    11.00000   -1.20000
AFIX   0
C8    1   -0.805178    0.400739    0.712865    11.00000    0.04902    0.06255 =
         0.03949   -0.00017    0.01497   -0.00483
C9    1   -0.790103    0.310234    0.712294    11.00000    0.10901    0.05582 =
         0.11576   -0.01611    0.01173    0.01135
AFIX 137
H9A   2   -0.909529    0.309729    0.715822    11.00000   -1.50000
H9B   2   -0.741602    0.281801    0.743962    11.00000   -1.50000
H9C   2   -0.762538    0.306183    0.656588    11.00000   -1.50000
AFIX   0
C10   1   -0.685077    0.635868    0.855659    11.00000    0.03058    0.04919 =
         0.02747    0.00032    0.00973   -0.00162
C11   1   -0.762848    0.666332    0.796884    11.00000    0.03898    0.06994 =
         0.03510   -0.00004    0.00582    0.01327
AFIX  43
H11   2   -0.739522    0.660923    0.742735    11.00000   -1.20000
AFIX   0
C12   1   -0.875275    0.704955    0.816218    11.00000    0.03805    0.06498 =
         0.05336    0.00237    0.00581    0.01522
AFIX  43
H12   2   -0.928622    0.725674    0.776112    11.00000   -1.20000
AFIX   0
C13   1   -0.905349    0.711681    0.895676    11.00000    0.03184    0.05131 =
         0.06227   -0.00899    0.01440    0.00011
C14   1   -0.831283    0.682834    0.953944    11.00000    0.03884    0.05818 =
         0.04389   -0.01082    0.01819   -0.01244
AFIX  43
H14   2   -0.854645    0.688756    1.007963    11.00000   -1.20000
AFIX   0
C15   1   -0.720153    0.644236    0.934653    11.00000    0.03676    0.04476 =
         0.03558    0.00027    0.00801   -0.00732
AFIX  43
H15   2   -0.668615    0.623727    0.975546    11.00000   -1.20000
AFIX   0
C16   1   -0.442027    0.619632    0.656437    11.00000    0.03547    0.09353 =
         0.02998    0.01018    0.00604   -0.00643
AFIX  23
H16A  2   -0.520363    0.591992    0.639878    11.00000   -1.20000
H16B  2   -0.470543    0.652835    0.629945    11.00000   -1.20000
AFIX   0
C17   1   -0.256749    0.603920    0.652737    11.00000    0.04167    0.07566 =
         0.04177   -0.00454    0.02574   -0.00758
AFIX  23
H17A  2   -0.241328    0.576077    0.613424    11.00000   -1.20000
H17B  2   -0.187218    0.633882    0.640134    11.00000   -1.20000
AFIX   0
C18   1   -0.221435    0.584758    0.739111    11.00000    0.03350    0.05703 =
         0.05005   -0.00261    0.01128    0.00030
AFIX  23
H18A  2   -0.114814    0.596389    0.763433    11.00000   -1.20000
H18B  2   -0.236782    0.547105    0.746181    11.00000   -1.20000
AFIX   0
C19   1   -0.340362    0.690571    0.803603    11.00000    0.04837    0.06127 =
         0.05997   -0.00281    0.01533   -0.00226
AFIX 137
H19A  2   -0.288800    0.687998    0.857344    11.00000   -1.50000
H19B  2   -0.438247    0.712423    0.804804    11.00000   -1.50000
H19C  2   -0.262695    0.705867    0.767760    11.00000   -1.50000
AFIX   0
C20   1    0.499232    0.420323    0.425292    11.00000    0.03782    0.03775 =
         0.02713    0.00142    0.00732   -0.00029
AFIX  13
H20   2    0.550538    0.428499    0.374017    11.00000   -1.20000
AFIX   0
C21   1    0.414768    0.469589    0.450322    11.00000    0.03012    0.03477 =
         0.02705    0.00302    0.00533   -0.00035
C22   1    0.469896    0.517253    0.424037    11.00000    0.03464    0.03777 =
         0.03257    0.00404    0.01271   -0.00288
AFIX  43
H22   2    0.555743    0.517973    0.387956    11.00000   -1.20000
AFIX   0
C23   1    0.404900    0.563297    0.448281    11.00000    0.03258    0.03813 =
         0.03173    0.00474    0.00529   -0.00086
AFIX  43
H23   2    0.444400    0.595109    0.428516    11.00000   -1.20000
AFIX   0
C24   1    0.279249    0.562936    0.502668    11.00000    0.02934    0.04198 =
         0.02592    0.00515    0.00244    0.00088
C25   1    0.220896    0.516228    0.528055    11.00000    0.02857    0.04958 =
         0.02597    0.00325    0.00601   -0.00197
AFIX  43
H25   2    0.134225    0.515732    0.563684    11.00000   -1.20000
AFIX   0
C26   1    0.286151    0.469450    0.502652    11.00000    0.02741    0.04339 =
         0.03033    0.00429    0.00814   -0.00610
AFIX  43
H26   2    0.243531    0.437622    0.520772    11.00000   -1.20000
AFIX   0
C27   1    0.209629    0.610557    0.534943    11.00000    0.02764    0.04498 =
         0.03532   -0.00103   -0.00059    0.00355
C28   1    0.200206    0.702580    0.528173    11.00000    0.07524    0.04631 =
         0.06898   -0.00761    0.01516    0.01452
AFIX 137
H28A  2    0.080053    0.702507    0.524250    11.00000   -1.50000
H28B  2    0.241254    0.731106    0.496398    11.00000   -1.50000
H28C  2    0.238298    0.706995    0.583948    11.00000   -1.50000
AFIX   0
C29   1    0.386359    0.374867    0.408110    11.00000    0.04077    0.04180 =
         0.02884    0.00465    0.00781    0.00329
C30   1    0.337387    0.363073    0.329911    11.00000    0.05082    0.04240 =
         0.03246   -0.00183    0.00759   -0.00069
AFIX  43
H30   2    0.373638    0.384136    0.287988    11.00000   -1.20000
AFIX   0
C31   1    0.235839    0.320818    0.311819    11.00000    0.05395    0.05647 =
         0.03716   -0.00916    0.00387   -0.00438
AFIX  43
H31   2    0.204214    0.312766    0.258112    11.00000   -1.20000
AFIX   0
C32   1    0.183597    0.291717    0.371802    11.00000    0.04404    0.03891 =
         0.05390   -0.01009    0.01039   -0.01187
C33   1    0.228297    0.301479    0.450644    11.00000    0.05404    0.04992 =
         0.04018    0.00186    0.00521   -0.00372
AFIX  43
H33   2    0.190826    0.280010    0.491807    11.00000   -1.20000
AFIX   0
C34   1    0.329238    0.343415    0.468089    11.00000    0.05316    0.04455 =
         0.03038    0.00324    0.00298   -0.00973
AFIX  43
H34   2    0.360214    0.350910    0.522063    11.00000   -1.20000
AFIX   0
C35   1    0.799822    0.461218    0.533518    11.00000    0.03439    0.05144 =
         0.06908    0.00256   -0.00373   -0.00235
AFIX  23
H35A  2    0.917954    0.453815    0.543756    11.00000   -1.20000
H35B  2    0.783027    0.492139    0.499393    11.00000   -1.20000
AFIX   0
C36   1    0.698864    0.461650    0.609986    11.00000    0.05344    0.06089 =
         0.05849   -0.01356   -0.00261   -0.00378
AFIX  23
H36A  2    0.770390    0.467262    0.658500    11.00000   -1.20000
H36B  2    0.612417    0.488510    0.606866    11.00000   -1.20000
AFIX   0
C37   1    0.624724    0.406943    0.608258    11.00000    0.04556    0.06546 =
         0.04406    0.00446   -0.00230   -0.00409
AFIX  23
H37A  2    0.505791    0.405953    0.617068    11.00000   -1.20000
H37B  2    0.685661    0.381741    0.642745    11.00000   -1.20000
AFIX   0
C38   1    0.781413    0.345044    0.464608    11.00000    0.05660    0.05306 =
         0.07479    0.00591    0.01184    0.01503
AFIX 137
H38A  2    0.826352    0.351965    0.412715    11.00000   -1.50000
H38B  2    0.702742    0.316481    0.459539    11.00000   -1.50000
H38C  2    0.870657    0.335671    0.503042    11.00000   -1.50000
AFIX   0
C39   1    0.950602    0.583211    0.334020    11.00000    0.02839    0.05555 =
         0.02078    0.00169    0.00400    0.00148
AFIX  13
H39   2    1.015662    0.577244    0.385162    11.00000   -1.20000
AFIX   0
C40   1    0.894709    0.530047    0.304936    11.00000    0.03133    0.05081 =
         0.02101    0.00106    0.00664   -0.01175
C41   1    0.753716    0.522170    0.254496    11.00000    0.03177    0.05789 =
         0.03235    0.00547    0.00647   -0.00453
AFIX  43
H41   2    0.688166    0.550732    0.237079    11.00000   -1.20000
AFIX   0
C42   1    0.711108    0.472082    0.230321    11.00000    0.03401    0.07188 =
         0.02893   -0.00177    0.00817   -0.01937
AFIX  43
H42   2    0.615434    0.467060    0.196706    11.00000   -1.20000
AFIX   0
C43   1    0.803690    0.429802    0.253782    11.00000    0.04260    0.05241 =
         0.03862    0.00345    0.01130   -0.01108
C44   1    0.944398    0.437724    0.303223    11.00000    0.05118    0.04823 =
         0.04819    0.00263    0.00113   -0.00366
AFIX  43
H44   2    1.011005    0.409155    0.319560    11.00000   -1.20000
AFIX   0
C45   1    0.986603    0.486962    0.328301    11.00000    0.03730    0.06070 =
         0.04009    0.00882   -0.00019   -0.00203
AFIX  43
H45   2    1.081478    0.491540    0.362621    11.00000   -1.20000
AFIX   0
C46   1    0.762110    0.375726    0.230654    11.00000    0.05837    0.06195 =
         0.04350   -0.01313    0.01531   -0.01109
C47   1    0.585560    0.319773    0.161155    11.00000    0.08156    0.07211 =
         0.11256   -0.02699    0.00723   -0.02191
AFIX 137
H47A  2    0.676939    0.302291    0.136747    11.00000   -1.50000
H47B  2    0.488441    0.318759    0.124509    11.00000   -1.50000
H47C  2    0.561447    0.302226    0.210873    11.00000   -1.50000
AFIX   0
C48   1    0.817475    0.621735    0.353047    11.00000    0.02689    0.04882 =
         0.02912    0.00740    0.00316   -0.00742
C49   1    0.721655    0.646461    0.293343    11.00000    0.03265    0.05593 =
         0.03650    0.00360    0.00363   -0.00116
AFIX  43
H49   2    0.734244    0.637222    0.239319    11.00000   -1.20000
AFIX   0
C50   1    0.608300    0.684279    0.311189    11.00000    0.03046    0.04882 =
         0.04805    0.00766    0.00295   -0.00347
AFIX  43
H50   2    0.541110    0.700191    0.270435    11.00000   -1.20000
AFIX   0
C51   1    0.596451    0.697997    0.390116    11.00000    0.03523    0.03995 =
         0.06039   -0.00162    0.01412   -0.00406
C52   1    0.687296    0.675215    0.450916    11.00000    0.04392    0.05186 =
         0.03986   -0.00197    0.01351   -0.00865
AFIX  43
H52   2    0.675409    0.685378    0.504603    11.00000   -1.20000
AFIX   0
C53   1    0.798171    0.636544    0.431860    11.00000    0.03394    0.04779 =
         0.03420    0.00305    0.00664   -0.00718
AFIX  43
H53   2    0.861672    0.620002    0.473346    11.00000   -1.20000
AFIX   0
C54   1    1.052909    0.607294    0.153054    11.00000    0.03722    0.09203 =
         0.03067    0.01212    0.00290   -0.01772
AFIX  23
H54A  2    0.979069    0.578183    0.137913    11.00000   -1.20000
H54B  2    1.017554    0.639704    0.126003    11.00000   -1.20000
AFIX   0
C55   1    1.239494    0.594855    0.148080    11.00000    0.03616    0.09012 =
         0.03892   -0.00559    0.02100   -0.01393
AFIX  23
H55A  2    1.258240    0.567193    0.108886    11.00000   -1.20000
H55B  2    1.302940    0.625940    0.134376    11.00000   -1.20000
AFIX   0
C56   1    1.282969    0.576511    0.234903    11.00000    0.03327    0.06192 =
         0.04607   -0.00135    0.00569   -0.00435
AFIX  23
H56A  2    1.388420    0.590027    0.257920    11.00000   -1.20000
H56B  2    1.273931    0.538715    0.242814    11.00000   -1.20000
AFIX   0
C57   1    1.144586    0.681449    0.295790    11.00000    0.03517    0.06147 =
         0.07110   -0.00023    0.00786   -0.01185
AFIX 137
H57A  2    1.202522    0.680940    0.348246    11.00000   -1.50000
H57B  2    1.041962    0.700812    0.298965    11.00000   -1.50000
H57C  2    1.213663    0.698105    0.257254    11.00000   -1.50000
AFIX   0
SI4   5    1.154788    0.400928   -0.008635    11.00000    0.03075    0.04791 =
         0.04677   -0.00110    0.00982   -0.00320
F4    4    0.550380    0.254573   -0.156933    11.00000    0.07927    0.06559 =
         0.05737   -0.01302    0.00951   -0.03800
O7    3    0.750656    0.652609    0.002384    11.00000    0.05291    0.03841 =
         0.04623   -0.00362    0.01901    0.00264
O8    3    0.611471    0.610833    0.094699    11.00000    0.03874    0.06079 =
         0.04315   -0.00623    0.01778    0.00358
C58   1    0.976562    0.420354   -0.080437    11.00000    0.03306    0.04051 =
         0.03142   -0.00205    0.00981   -0.00492
AFIX  13
H58   2    1.026681    0.429429   -0.131661    11.00000   -1.20000
AFIX   0
C59   1    0.897136    0.469361   -0.052181    11.00000    0.02666    0.03650 =
         0.02879    0.00239    0.00780   -0.00479
C60   1    0.771667    0.468737    0.001438    11.00000    0.02827    0.03636 =
         0.03468    0.00312    0.00789   -0.00758
AFIX  43
H60   2    0.730072    0.436682    0.019214    11.00000   -1.20000
AFIX   0
C61   1    0.707232    0.515071    0.028974    11.00000    0.02818    0.04541 =
         0.03142   -0.00136    0.00878   -0.00276
AFIX  43
H61   2    0.621337    0.514112    0.065016    11.00000   -1.20000
AFIX   0
C62   1    0.765910    0.561962    0.004843    11.00000    0.02644    0.04107 =
         0.02353    0.00027    0.00380   -0.00354
C63   1    0.890296    0.563232   -0.050425    11.00000    0.04077    0.03866 =
         0.02878    0.00307    0.00930   -0.00172
AFIX  43
H63   2    0.929985    0.595317   -0.069074    11.00000   -1.20000
AFIX   0
C64   1    0.953457    0.517319   -0.076998    11.00000    0.03547    0.03969 =
         0.03029   -0.00022    0.01648   -0.00634
AFIX  43
H64   2    1.038427    0.518386   -0.113540    11.00000   -1.20000
AFIX   0
C65   1    0.699630    0.609345    0.038762    11.00000    0.02780    0.04466 =
         0.03298   -0.00010    0.00324    0.00001
C66   1    0.692001    0.700825    0.034465    11.00000    0.06995    0.04661 =
         0.07136   -0.01635    0.01441    0.00995
AFIX 137
H66A  2    0.572029    0.701865    0.028599    11.00000   -1.50000
H66B  2    0.737803    0.729877    0.005490    11.00000   -1.50000
H66C  2    0.726523    0.703322    0.090988    11.00000   -1.50000
AFIX   0
C67   1    0.859325    0.376174   -0.099678    11.00000    0.02987    0.03961 =
         0.03562    0.00077    0.00848   -0.00069
C68   1    0.808350    0.341951   -0.041915    11.00000    0.04658    0.04381 =
         0.03104    0.00633    0.00257   -0.00777
AFIX  43
H68   2    0.846264    0.346769    0.011903    11.00000   -1.20000
AFIX   0
C69   1    0.705097    0.301564   -0.060609    11.00000    0.04502    0.04150 =
         0.04605    0.00731    0.00092   -0.00437
AFIX  43
H69   2    0.670076    0.278841   -0.020461    11.00000   -1.20000
AFIX   0
C70   1    0.653675    0.294772   -0.138539    11.00000    0.04156    0.04511 =
         0.04426   -0.00513    0.00762   -0.01084
C71   1    0.699436    0.326410   -0.197856    11.00000    0.06343    0.05925 =
         0.03188   -0.00333   -0.00119   -0.02140
AFIX  43
H71   2    0.661655    0.320616   -0.251462    11.00000   -1.20000
AFIX   0
C72   1    0.803621    0.367719   -0.177869    11.00000    0.04956    0.04922 =
         0.03171    0.00397    0.01110   -0.00578
AFIX  43
H72   2    0.836874    0.390392   -0.218469    11.00000   -1.20000
AFIX   0
C73   1    1.292562    0.454434    0.027734    11.00000    0.03310    0.05823 =
         0.07869   -0.00825    0.00098   -0.00542
AFIX  23
H73A  2    1.405255    0.451961    0.008919    11.00000   -1.20000
H73B  2    1.246290    0.489338    0.017709    11.00000   -1.20000
AFIX   0
PART 1
C74   1    1.278185    0.436938    0.107181    21.00000    0.04312    0.09687 =
         0.06104   -0.02199   -0.03207   -0.01461
AFIX  23
H74A  2    1.263764    0.466304    0.143924    21.00000   -1.20000
H74B  2    1.375856    0.416781    0.125706    21.00000   -1.20000
AFIX   0
PART 2
C74A  1    1.193191    0.451168    0.108582   -21.00000    0.04370    0.09315 =
         0.05879   -0.01276   -0.00914   -0.01491
AFIX  23
H74C  2    1.268606    0.452671    0.156488   -21.00000   -1.20000
H74D  2    1.111590    0.479352    0.111081   -21.00000   -1.20000
AFIX   0
PART 0
C75   1    1.112453    0.400087    0.100756    11.00000    0.04277    0.07370 =
         0.05111    0.00465    0.00428    0.00273
AFIX  23
H75A  2    1.009798    0.417565    0.114525    11.00000   -1.20000
H75B  2    1.124855    0.365882    0.126765    11.00000   -1.20000
AFIX   0
C76   1    1.253811    0.342631   -0.050092    11.00000    0.04878    0.05103 =
         0.08107    0.00204    0.00039    0.00970
AFIX 137
H76A  2    1.291655    0.350574   -0.103114    11.00000   -1.50000
H76B  2    1.174309    0.314254   -0.054044    11.00000   -1.50000
H76C  2    1.347558    0.332399   -0.014927    11.00000   -1.50000
AFIX   0
HKLF 4


REM  CU-5883 in P2(1)
REM wR2 = 0.1754, GooF = S = 1.023, Restrained GooF = 1.023 for all data
REM R1 = 0.0611 for 7995 Fo > 4sig(Fo) and 0.0754 for all 9739 data
REM 847 parameters refined using 7 restraints

END

WGHT      0.0850      1.6250

REM Highest difference peak  0.386,  deepest hole -0.375,  1-sigma level  0.057
Q1    1   0.7019  0.3022  0.2263  11.00000  0.05    0.39
Q2    1   0.6816  0.4007  0.2180  11.00000  0.05    0.35
Q3    1   0.5561  0.4017  0.1594  11.00000  0.05    0.35
Q4    1  -0.6964  0.4220  0.7635  11.00000  0.05    0.26
Q5    1   1.1874  0.4115  0.0340  11.00000  0.05    0.25
Q6    1   0.6283  0.3616  0.1794  11.00000  0.05    0.25
Q7    1   1.1892  0.3882  0.0386  11.00000  0.05    0.24
Q8    1   0.7362  0.4623  0.2427  11.00000  0.05    0.24
Q9    1  -0.3678  0.6809  0.7597  11.00000  0.05    0.23
Q10   1  -0.4197  0.6246  0.6999  11.00000  0.05    0.23
Q11   1   0.7436  0.3583  0.2626  11.00000  0.05    0.22
Q12   1  -0.8540  0.3567  0.6834  11.00000  0.05    0.22
Q13   1   1.2366  0.6175  0.2166  11.00000  0.05    0.22
Q14   1   0.6543  0.4999  0.2232  11.00000  0.05    0.22
Q15   1   1.1153  0.6441  0.2877  11.00000  0.05    0.22
Q16   1  -0.7280  0.5781  0.6587  11.00000  0.05    0.22
Q17   1   1.0811  0.6143  0.2003  11.00000  0.05    0.21
Q18   1  -0.6551  0.3396  0.7758  11.00000  0.05    0.21
Q19   1   0.8249  0.4218  0.2727  11.00000  0.05    0.21
Q20   1   0.5637  0.7204  0.3037  11.00000  0.05    0.20
;
_shelx_res_checksum              4436

_exptl_crystal_recrystallization_method 
'Re-crystallisation from solvent: Pentane'
